# Supplementary material for: Telomere Length Is Not Related to Established Cardiovascular Risk Factors but Does Correlate with Red and White Blood Cell Counts in a German Blood Donor Population
Source: PLoS One. 2015 Oct 7;10(10):e0139308. doi: 10.1371/journal.pone.0139308 (PMC4596489; doi:10.1371/journal.pone.0139308)
Supplement: S1 Table — (XLS) [file pone.0139308.s001.xls]

## Sheet: Tabelle1
participant-no	age group	sex	age	BMI	BMI evaluation	blood pressure syst.	blood pressure diast.	art. hypertension	medical for hypertension	metabolic disease	medical for metabolic disease	smoker	packyears	ex-smoker (smoking years summarized)	occasionally smoker (smoked in the last month)	alcohol consumption/frequency	alcohol consumption/quantity	cardiovascular event -	cardiovascular event y/n	family cardiovascular event	family cardiovascular event y/n	current father´s age	father´s age at death	cause of death/father	current mother´s age	mother´s age at death	cause of death/mother	white blood cells	red blood cells	hemoglobin	hematocrit	MCV	MCH	MCHC	platelet	LDL	LDL evaluation	HDL	HDL evaluation	cholesterol	cholesterol evaluation	triglycerides	triglycerides evaluation	Glucose	Glucose evaluation	kreatinin	kreatinin evaluation	GOT	GOT evaluation
	1: 18a - 30a	1 female			1- underweight	mmHG	mmHg	1- no	1- no	1- no	1- no	1- no		0- no	1- no	0- abstinent	0- abstinent	1- no	1- no	1- no	1- no		0- still living	0- still living		0= still living	0- still living										1- normal		1- normal		1- normal		1- normal		1- normal		1- normal		1- normal
	2: 31a - 40a	2 male			2- normal			2- yes	2- yes	2- yes	2- yes	2- yes		1- < 20 years	2- yes	1- once or twice a month	1- less than 2 drinks	2- heart attack	2- yes	2- heart attack	2- yes			1- heart attack			1- heart attack										2- outside reference		2- outside reference		2- outside reference		2- outside reference		2- outside reference		2- outside reference		2- outside reference
	3: 41a - 50a				3- overweight									2- < 40 years		2- once a week	2- more than 2 drinks	3- stroke		3- stroke				2- stroke			2- stroke
	4: 51a - 60a				4- obesitiy									3- > 40 years		3- more frequently	3- more than 6 drinks	4- art. vascular disease		4- art. vascular disease				3- cancer			3- cancer
	5: > 60a																	5-venous vascular disease		5-venous vascular disease				4 - other			4 - other
																		6- heart attack + stroke		6- heart attack + stroke				5- Diabetes mellitus			5- Diabetes mellitus
																		7- heart attack + art. vascular disease		7- heart attack + art. vascular disease				6- Alzheimer			6- Alzheimer
																		8- heart attack + venous vascular disease		8- heart attack + venous vascular disease				7- pulmonary embolism			7- pulmonary embolism
																		9- stroke + art. vascular disease		9- stroke + art. vascular disease
																		10- stroke + venous vascular disease		10- stroke + venous vascular disease
																		11- art. + venous vascular disease		11- art. + venous vascular disease
																		12- stroke + arteriell + venous vascular disase		12- stroke + arteriell + venous vascular disase
																		13- heart attack + art. + venous vascular disease		13- heart attack + art. + venous vascular disease
																		14- heart attack + stroke + art. + venous vascular disease		14- heart attack + stroke + art. + venous vascular disease
																		15- heart attack + stroke + art. vascular disease		15- heart attack + stroke + art. vascular disease
																		16 heart attack + stroke + venous vascular disease		16 heart attack + stroke + venous vascular disease
participant-no	age group	sex	age	BMI	BMI evaluation	blood pressure syst.	blood pressure diast.	art. hypertension	medical for hypertension	metabolic disease	medical for metabolic disease	smoker	packyears	ex-smoker (smoking years summarized)	occasionally smoker (smoked in the last month)	alcohol consumption/frequency	alcohol consumption/quantity	cardiovascular event -	cardiovascular event y/n	family cardiovascular event	family cardiovascular event y/n	current father´s age	father´s age at death	cause of death/father	current mother´s age	mother´s age at death	cause of death/mother	white blood cells	red blood cells	hemoglobin	hematocrit	MCV	MCH	MCHC	platelet	LDL	LDL evaluation	HDL	HDL evaluation	cholesterol	cholesterol evaluation	triglycerides	triglycerides evaluation	Glucose	Glucose evaluation	kreatinin	kreatinin evaluation	GOT	GOT evaluation
1.21	1	2	18	31.4	4	125	80	1	1	1	1	1	0	0	1	2	2	1	1	1	1				42	0	0	6.9	5.06	15.6	42.8	84.6	30.8	36.4	233	47	1	43	1	111	1	124	1	70	1	0.9	1	33	1
1.49	1	2	19	22	2	120	80	1	1	1	1	2	1	0	2	1	2	1	1	1	1	45	0	0	40	0	0	5.2	5.02	15.5	43.1	85.9	30.9	36	174	99	1	40	1	163	1	129	1	90	1	0.9	1	26	1
1.30	1	2	19	23.11	2	140	90	1	1	1	1	1	0	0	1	1	2	1	1	1	1	51	0	0	51	0	0	5.3	4.9	15.5	42.9	87.6	31.6	36.1	188	69	1	39	1	134	1	170	1	88	1	1.1	1	137	2
1.41	1	1	19	22.8	2	125	80	1	1	1	1	1	0	0	2	2	2	1	1	5	2	42	0	0		22	4	4.5	4.94	14.5	41.6	84.2	29.4	34.9	223	69	1	59	1	144	1	65	1	78	1	0.7	1	24	1
1.31	1	2	19	22.3	2	120	70	1	1	1	1	1	0	0	1			1	1	1	1							5.3	4.83	14.9	41.8	86.5	30.8	35.6	328	91	1	39	1	159	1	127	1	53	2	0.9	1	32	1
1.19	1	1	20	27.7	3	125	80	1	1	1	1	1	0	0	1	0	0	1	1	1	1	50	0	0	48	0	0	5.9	4.67	13.8	39.4	84.4	29.6	35	251	87	1	39	1	155	1	115	1	77	1	0.8	1	17	1
1.83	1	1	20	20.6	2	105	70	1	1	1	1	1	0	0	1	2	2	1	1	1	1	51	0	0	48	0	0	8.6	4.68	13	38.3	81.8	27.8	33.9	226	98	1	58	1	198	1	223	2	71	1	0.7	1	20	1
1.48	1	2	21	21.6	2	130	80	1	1	1	1	2	5	0	2	3	3	1	1	1	1	50	0	0	50	0	0	6.3	4.98	15.1	43.3	86.9	30.3	34.9	238	75	1	42	1	137	1	104	1	78	1	0.8	1	21	1
1.2	1	1	21	21.1	2	125	80	1	1	1	1	1	0	0	1	2	2	1	1	1	1	59	0	0	58	0	0	6.5		13.2		82.1	2.5	32.3	239	113	1	67	1	202	2	99	1	39	2	0.8	1	27	1
1.72	1	1	21	25	2	120	70	1	1	1	1	2	6	0	2	3	2	1	1	1	1	51	0	0	49	0	0	4.8	4.73	13.7	39.2	82.9	29	34.9	398	101	1	70	1	194	1	133	1	100	1	0.7	1	24	1
1.25	1	2	21	21	2	125	80	1	1	1	1	1	0	0	1	3	2	1	1	1	1	51	0	0	49	0	0	5	5.19	17	45.6	87.9	32.8	37.3	197	78	1	67	1	159	1	84	1	37	2	0.9	1	19	1
1.35	1	1	21	20.2	2	130	80	1	1	1	1	1	0	0	1	1	1	1	1	1	1	56	0	0	49	0	0	5.5	4.83	11.3	35	72.5	23.4	32.3	300	131	1	62	1	216	2	84	1	76	1	0.7	1	31	1
1.38	1	1	22	21.3	2	120	80	1	1	1	1	1	0	0	1	2	2	1	1	1	1	60	0	0	56	0	0									89	1	62	1	174	1	101	1	84	1	0.8	1	21	1
1.67	1	2	22	24.1	2	140	80	1	1	1	1	1	0	0	1	2	1	1	1	1	1	51	0	0	47	0	0	4.3	4.53	13.8	39	86.1	30.5	35.4	237	87	1	52	1	151	1	90	1	56	2	0.9	1	28	1
1.46	1	2	22	21.1	2	140	80	1	1	1	1	1	0	0	1	1	2	1	1	1	1	46	0	0	44	0	0	5.6	4.94	14.4	41.5	84	29.1	34.7	253	82	1	67	1	165	1	68	1	72	1	0.9	1	26	1
1.70	1	2	22	25	2	120	70	1	1	1	1	1	0	1	2	3	1	1	1	1	1		43	4	43	0	0	5.6	4.84	13.7	39.8	82.2	28.3	34.4	285	87	1	45	1	151	1	117	1	82	1	1	1	26	1
1.28	1	2	22	22	2	130	80	1	1	1	1	1	0	0	1	2	3	1	1	1	1	51	0	0	50	0	0	5.1	4.9	14.8	41.3	84.3	30.2	35.8	204	93	1	43	1	162	1	124	1	52	2	1	1	23	1
1.95	1	2	22	24.9	2	120	80	1	1	1	1	1	0	0	1	3	2	1	1	1	1	51	0	0	48	0	0	5.5	5.37	16.5	45.1	84	30.7	36.6	200	103	1	58	1	177	1	107	1	43	2	1	1	19	1
1.69	1	1	23	24.3	2	110	70	1	1	1	1	1	0	0	1	1	1	1	1	1	1	54	0	0	53	0	0	6.8	3.79	11.6	33.8	89.2	30.6	34.3	237	88	1	56	1	165	1	143	1	81	1	0.7	1	27	1
1.23	1	1	23	19.7	2	125	80	1	1	1	1	2	1.25	0	2	2	3	1	1	1	1	68	0	0	57	0	0	7.3	4.57	14.2	39.1	85.6	31.1	36.3	246	81	1	92	1	203	2	174	1	78	1	0.8	1	22	1
1.24	1	1	23	19.2	2	125	80	1	1	1	1	2	3.3	0	2	3	2	1	1	1	1	66	0	0	51	0	0	8.3	4.66	12.7	37	79.4	27.3	34.3	265	177	1	98	1	297	2	121	1	58	2	0.7	1	18	1
1.29	1	2	23	24	2	130	80	1	1	1	1	2	2.5	0	2	2	2	1	1	1	1	57	0	0		45	3	6.7	4.56	14.2	40.1	87.9	31.1	35.4	201	86	1	54	1	165	1	118	1	71	1	0.7	1	20	1
1.3	1	2	23	23.1	2	125	80	1	1	1	1	1	0	1	2	2	2	1	1	5	2	60	0	0	58	0	0	5.5	5.02	15.8	43.9	87.5	31.5	36	196	120	1	41	1	202	2	181	1	94	1	0.9	1	30	1
1.77	1	1	23	19.7	2	110	70	1	1	1	1	1	0	0	1	2	1	1	1	1	1	50	0	0	51	0	0	4	4.68	14.3	40.5	86.5	30.6	35.3	263	53	1	73	1	144	1	115	1	73	1	0.8	1	26	1
1.81	1	1	23	19.4	2	110	70	1	1	1	1	1	0	0	1	2	2	1	1	4	2	50	0	0	50	0	0	4.2	4.23	12.9	36.5	86.3	30.5	35.3	255	107	1	51	1	171	1	141	1	69	1	1.1	1	19	1
1.26	1	2	23	21.5	2	125	80	2	1	1	1	1	0	0	1	2	2	1	1	1	1	56	0	0	58	0	0	5	4.55	14.3	40.1	88.1	31.4	35.7	149	87	1	48	1	163	1	148	1	95	1	0.8	1	23	1
1.37	1	2	24	21.7	2	130	80	1	1	1	1	1	0	0	1	2	2	1	1	1	1	55	0	0	54	0	0	4	4.15	12.4	33.7	81.2	29.9	36.8	224	74	1	59	1	147	1	96	1	108	1	0.8	1	26	1
1.63	1	2	24			120	80	1	1	1	1	1	0	0	2	2	3	1	1	1	1	55	0	0	52	0	0	7	4.87	14.4	39.8	81.7	29.6	36.2	231	51	1	67	1	130	1	70	1	65	1	1.1	1	30	1
1.73	1	2	24	28	3	140	80	1	1	1	1	2	1.5	0	2	3	2	1	1	1	1	58	0	0	54	0	0	6.8	5.19	16.5	45.5	87.7	31.8	36.3	197	121	1	41	1	200	1	259	2	92	1	1.1	1	61	2
1.82	1	2	24	22.1	2	120	80	1	1	1	1	1	0	0	1	3	2	1	1	1	1	50	0	0	50	0	0	4.8	4.81	14.1	41.6	86.5	29.3	33.9	259	103	1	71	1	187	1	77	1	95	1	1	1	16	1
1.36	1	2	24	25.7	3	120	80	1	1	1	1	1	10	1	2	3	2	1	1	1	1	50	0	0	48	0	0	4.7	4.47	14.4	40.4	90.4	32.2	35.6	241	93	1	49	1	162	1	116	1	68	1	1	1	28	1
1.88	1	1	24	22	2	120	70	1	1	1	1	1	0	0	1	2	2	1	1	1	1	57	0	0	56	0	0	5.3	4.04	13.3	36.6	90.6	32.9	36.3	217	89	1	69	1	172	1	73	1	75	1	0.8	1	20	1
1.74	1	1	24	22.3	2	110	70	1	1	1	1	1	0	0	2	2	2	1	1	1	1	50	0	0	50	0	0	6.7	4.31	12.8	37.9	87.9	29.7	33.8	315	102	1	64	1	178	1	82	1	59	2	0.8	1	20	1
1.78	1	1	24	20.8	2	105	70	1	1	1	1	1	0	0	1	2	2	1	1	2	2	53	0	0	50	0	0	4.5	4.41	12.5	37.1	84.1	28.3	33.7	182	122	1	61	1	203	2	72	1	75	1	0.9	1	24	1
1.56	1	2	24	23.5	2	120	80	1	1	1	1	1	0	0	1	2	3	1	1	1	1	55	0	0	54	0	0	3.5	5.03	14.1	42.2	83.9	28	33.4	256	113	1	52	1	171	1	42	1	56	2	0.8	1	21	1
1.93	1	1	24	19.3	2	120	80	1	1	1	1	1	0	0	2	1	2	1	1	1	1	63	0	0	57	0	0	4.9	4.5	13.2	37.2	82.7	29.3	35.5	321	90	1	52	1	115	1	67	1	67	1	0.7	1	16	1
1.4	1	1	24	21.3	2	130	80	1	1	1	1	1	0	1	1	1	1	1	1	5	2	57	0	0	56	0	0	5.8	3.97	12.9	35.7	89.9	32.5	36.1	288	57	1	52	1	118	1	59	1	58	2	0.7	1	18	1
1.86	1	1	25	30.1	4	120	80	1	1	1	1	1	0	0	1	1	2	1	1	1	1	53	0	0	51	0	0	7.4	4.62	12.8	36.8	79.7	27.7	34.8	323	130	1	45	1	207	2	173	1	72	1	0.7	1	21	1
1.59	1	1	25	22.5	2	110	70	1	1	1	1	1	0	0	1	2	3	1	1	1	1	48	0	0	50	0	0	6.7	4.25	13.5	38.1	89.6	31.8	35.4	235	105	1	86	1	207	2	121	1	64	1	0.9	1	28	1
1.34	1	2	25	26.3	3	120	70	1	1	1	1	1	0	0	1	2	2	1	1	1	1	53	0	0	49	0	0	4.8	4.6	15	42	91.3	32.6	35.7	142	106	1	66	1	199	1	101	1	69	1	0.9	1	30	1
1.79	1	2	25	23.7	2	110	70	1	1	1	1	1	0	0	1	2	2	1	1	1	1	51	0	0	51	0	0	5	4.4	14.2	38.8	88.2	32.3	36.6	139	80	1	38	1	139	1	71	1	60	1	0.9	1	32	1
1.44	1	1	25	19.8	2	120	80	1	1	1	1	1	0	0	1	1	1	1	1	1	1		49	3	57	0	0	3.6	4.62	13	38.8	84	28.1	33.5	170	97	1	61	1	176	1	109	1	68	1	0.7	1	21	1
1.27	1	2	25	25.5	3	140	80	1	1	1	1	1	0	0	1	1	2	1	1	1	1	51	0	0	50	0	0	5.1	4.86	14.9	41.9	86.2	30.7	35.6	201	139	1	45	1	215	2	163	1	77	1	0.9	1	27	1
1.87	1	2	25	26.9	3	130	90	1	1	1	1	2	7.5	0	2	1	3	1	1	1	1	51	0	0	49	0	0	5.5	5.15	16.3	44.6	86.6	31.7	36.5	180	63	1	46	1	144	1	254	2	94	1	1.2	1	32	1
1.65	1	2	25	21.9	2	130	85	1	1	1	1	1	0	0	1	2	2	1	1	1	1	70	0	0	51	0	0	3.9	4.82	15	41.1	85.3	31.1	36.5	167	92	1	59	1	175	1	135	1	67	1	1	1	22	1
1.57	1	1	25	27.7	3	125	85	1	1	1	1	1	0	0	1	1	1	1	1	4	2		56	3	55	0	0	5.1	4.37	12.9	38.1	87.2	29.5	33.9	298	104	1	73	1	210	2	191	1	84	1	0.9	1	29	1
1.9	1	2	25	23.5	2	130	80	1	1	1	1	1	0	0	1	2	2	1	1	1	1	51	0	0	49	0	0	3.8	5.04	16.7	44.8	88.9	33.1	37.3	177	109	1	53	1	190	1	173	1	93	1	1.3	1	35	1
1.54	1	1	25	19.2	2	120	80	1	1	1	1	2	5	0	2	2	3	1	1	1	1	56	0	0	57	0	0	7.1	4.73	13.6	40	84.6	28.8	34	277	66	1	76	1	156	1	90	1	54	2	0.8	1	22	1
1.5	1	2	25	24.3	2	140	90	1	1	1	1	1	0	0	1	1	3	1	1	1	1	49	0	0	49	0	0	4.3	4.53	13.9	38.9	85.9	30.7	35.7	263	106	1	83	1	207	2	81	1	94	1	1	1	36	1
1.96	1	2	25	25.4	3	120	80	1	1	1	1	1	0	0	1	3	3	1	1	1	1	61	0	0	54	0	0	5.1	4.87	16.2	43.9	90.1	33.3	36.9	234	77	1	58	1	149	1	87	1	76	1	0.8	1	26	1
1.10	1	1	25	19	2	130	70	1	1	1	1	1	0	1	1			1	1	1	1	54	0	0	53	0	0	6.4	4.41	12.8	37.5	85	29	34.1	163	102	1	79	1	203	2	111	1	58	2	0.9	1	25	1
1.68	1	2	26	26.3	3	130	80	1	1	1	1	1	0	0	1	1	3	1	1	1	1	55	0	0	63	0	0	3.3	4.88	15	42.4	86.9	30.7	35.4	242	141	1	58	1	218	2	87	1	81	1	0.9	1	23	1
1.85	1	2	26	22.9	2	115	80	1	1	1	1	1	0	0	2	3	2	1	1	1	1	59	0	0	55	0	0	3.7	4.3	14	38.6	89.8	32.6	36.3	213	52	1	66	1	127	1	38	1	69	1	1.1	1	23	1
1.97	1	1	26	21.6	2	120	80	1	1	1	1	1	0	0	1	3	2	1	1	2	2	63	0	0	62	0	0	5.9	4.46	13.4	38	85.2	30	35.3	200	78	1	73	1	157	1	77	1	72	1	0.7	1	23	1
1.40	1	2	26	24.6	2	120	70	1	1	1	1	1	0	0	1	1	2	1	1	1	1	52	0	0	49	0	0	5.6	4.63	13.8	40	86.4	29.8	34.5	346	65	1	70	1	163	1	122	1	61	1	1.2	1	24	1
1.80	1	2	26	23.7	2	130	80	1	1	1	1	2	5	0	2	3	1	1	1	1	1	77	0	0	57	0	0	4.1	5.32	16.2	45.5	85.5	30.5	345.6	257	126	1	74	1	212	2	63	1	118	2	1.1	1	24	1
1.90	1	1	26	20.4	2	140	80	1	1	1	1	2	1	0	2	2	1	1	1	5	2	60	0	0	57	0	0	4.9	4.75	13.7	39.3	82.7	28.8	34.9	279	107	1	101	1	226	2	137	1	84	1	1	1	20	1
1.42	1	1	26	23.4	2	115	75	1	1	1	1	1	0	0	1	2	1	1	1	1	1	57	0	0	53	0	0	3.6	4.47	13.9	39.3	87.9	31.1	35.4	201	83	1	52	1	151	1	112	1	87	1	0.6	1	18	1
1.98	1	2	26	21.1	2	115	70	1	1	1	1	2	13	0	2	1	3	1	1	1	1	56	0	0	55	0	0	6.6	4.39	14.4	40.5	92.3	32.8	35.6	260	60	1	43	1	117	1	81	1	84	1	0.9	1	20	1
1.71	1	1	26	20	2	110	70	1	1	1	1	1	0	1	2	3	2	1	1	1	1	49	0	0	48	0	0	5.3	4.06	12.3	35.9	88.4	30.3	34.3	222	64	1	58	1	145	1	145	1	97	1	0.9	1	20	1
1.32	1	2	26	21.7	2	130	80	1	1	1	1	2	3	0	2	2	1	1	1	3	2	55	0	0	52	0	0	5.5	5.33	16.9	48.3	90.6	31.7	35	190	131	1	47	1	210	2	174	1	80	1	0.9	1	25	1
1.94	1	2	26	26.3	3	140	80	1	1	1	1	2	8	0	2	3	2	1	1	1	1	62	0	0	55	0	0	5.7	4.82	16.1	46.3	96.1	33.4	34.8	267	99	1	58	1	172	1	81	1	62	1	0.9	1	22	1
1.8	1	2	26	24.7	2	140	80	1	1	1	1	1	0	1	2	3	2	4	2	1	1	53	0	0	51	0	0	6.8	5.81	16	47.3	81.4	27.5	33.8	224	109	1	54	1	219	2	319	2	74	1	1.1	1	28	1
1.6	1	2	26	22.6	2	130	90	1	1	1	1	1	0	0	1	2	3	1	1	1	1	60	0	0	56	0	0	4.9	5.39	14.4	42.5	78.8	26.7	33.9	248	84	1	43	1	146	1	110	1	55	2	0.8	1	22	1
1.39	1	2	27	23	2	130	80	1	1	1	1	1	0	0	1	3	2	1	1	4	2	57	0	0	50	0	0									133	1	67	1	220	2	112	1	78	1	1.4	1	26	1
1.75	1	2	27	23.9	2	140	80	1	1	1	1	1	0	0	1	1	2	1	1	3	2	60	0	0	55	0	0	6.3	4.79	14.7	39.4	82.3	30.7	37.3	180	116	1	40	1	193	1	235	2	89	1	1	1	34	1
1.61	1	2	27	19.2	2	125	80	1	1	1	1	1	0	0	1	0	0	1	1	2	2		50	1		66	4	4.8	4.57	14.9	42.3	92.6	32.6	35.2	147	78	1	91	1	186	1	58	1	113	2	0.8	1	26	1
1.60	1	2	27	29	3	125	80	1	1	1	1	2	10	0	2			1	1	1	1	62	0	0	52	0	0	8.3	4.72	15.3	43	91.1	32.4	35.6	195	107	1	46	1	181	1	146	1	66	1	0.9	1	24	1
1.52	1	1	27	29.4	3	120	70	1	1	1	1	1	0	0	1	1	2	1	1	1	1	56	0	0	54	0	0	6.6	4.74	13.9	39.5	83.3	29.3	35.2	273	101	1	51	1	168	1	111	1	73	1	0.9	1	19	1
1.55	1	2	27			120	80	1	1	1	1	1	0	1	1	2	3	1	1	1	1	53	0	0	52	0	0	6.8	4.22	13.6	38.8	91.9	32.2	35.1	220	167	1	41	1	235	2	161	1	94	1	1	1	19	1
1.51	1	2	27	25.3	3	130	80	1	1	1	1	1	0	0	2	2	3	1	1	1	1	67	0	0	63	0	0	4.2	5.03	15.1	41.1	82.3	30	36.5	259	132	1	59	1	198	1	62	1	89	1	0.9	1	25	1
1.33	1	2	27	37	4	130	80	1	1	1	1	2	6	0	2	2	3	1	1	1	1		53	3	67	0	0	7.4	4.69	15.4	42.2	90	32.8	36.5	364	109	1	38	1	185	1	211	2	97	1	0.9	1	31	1
1.62	1	2	28	24.8	2	120	80	1	1	1	1	1	0	0	2	3	2	1	1	1	1		42	3	58	0	0	4.8	4.49	13.8	38.6	86	30.7	35.8	229	77	1	72	1	173	1	127	1	83	1	0.8	1	21	1
1.47	1	2	28	25.7	3	120	80	1	1	1	1	2	6	0	2	2	2	1	1	1	1	55	0	0	57	0	0	5.8	5.1	14.5	43.4	85.1	28.4	33.4	326	87	1	64	1	174	1	91	1	90	1	0.9	1	29	1
1.1	1	1	28	24.3	2	125	80	1	1	1	1	1	0	1	2	2	1	1	1	1	1	60	0	0	54	0	0	3.6	6.24	16.9	50.4	80.8	27.1	33.5	119	97	1	50	1	162	1	66	1	71	1	0.7	1	22	1
1.89	1	1	28	19.4	2	110	70	1	1	1	1	1	0	0	1	2	1	1	1	1	1							3.5	4.17	13	36.6	87.8	31.2	35.45	248	79	1	74	1	161	1	70	1	99	1	0.8	1	25	1
1.45	1	1	28	19.5	2	125	80	1	1	1	1	1	0	0	1	1	3	1	1	1	1	55	0	0	53	0	0	5.6	4.01	12.3	34.9	87	30.7	35.2	206	74	1	76	1	168	1	89	1	97	1	0.7	1	22	1
1.84	1	1	28	20.9	2	110	70	1	1	1	1	1	0	0	1	1	3	1	1	1	1	58	0	0	52	0	0	5.8	4.48	14.3	40.1	89.5	31.9	35.7	231	157	1	54	1	223	2	56	1	72	1	0.7	1	20	1
1.101	1	2	28	23.9	2	140	80	1	1	1	1	1	0	0	2	2	3	1	1	1	1	56	0	0		44	3	5.2	4.73	13.8	39.4	83.3	29.2	35	225	130	1	63	1	212	2	107	1	64	1	1.1	1	22	1
1.7	1	2	29	27.5	3	130	70	1	1	1	1	2	3.5	0	2	2	3	1	1	1	1	55	0	0	55	0	0	5	4.66	15	43.5	93.3	32.2	34.5	345	112	1	54	1	187	1	113	1	90	1	0.9	1	28	1
1.66	1	1	29	30.5	4	130	80	1	1	1	1	1	0	0	2	1	2	1	1	5	2	63	0	0	61	0	0	4.2	4.73	13.3	38.8	82	28.1	34.3	252	94	1	64	1	175	1	71	1	79	1	0.7	1	22	1
1.58	1	2	29	26.3	3	120	85	1	1	1	1	1	0	0	2	2	3	1	1	1	1	56	0	0	57	0	0	5.2	5.55	16.4	46.5	83.8	29.5	35.3	168	155	1	42	1	213	2	120	1	88	1	1	1	22	1
1.53	1	1	29	25.7	3	120	80	1	1	1	1	1	1	0	1	0	0	1	1	1	1					45	3	5.4	4.88	14.3	40.2	82.4	29.3	35.6	230	173	1	45	1	261	2	242	2	77	1	0.6	1	20	1
1.100	1	2	29	26.25	3	120	85	1	1	1	1	1	0	0	1	2	3	1	1	1	1	56	0	0	57	0	0									140	1	42	1	211	2	143	1	95	1	0.9	1	30	1
1.99	1	2	29	25.7	3	150	80	1	1	1	1	1	0	0	1	1	2	1	1	1	1	57	0	0	55	0	0	4.9	5.23	16	45	86	30.6	35.6	219	93	1	46	1	160	1	148	1	69	1	0.9	1	22	1
1.43	1	1	29	22.9	2	120	80	1	1	1	1	1	0	0	1	1	2	1	1	1	1	67	0	0	67	0	0	5.4	4.43	14.3	40.2	90.7	32.3	35.6	233	78	1	67	1	152	1	42	1	92	1	0.7	1	20	1
1.91	1	2	29	35.8	4	140	90	1	1	1	1	1	0	0	2	2	2	1	1			54	0	0	58	0	0	5.9	4.84	13.3	38.6	79.8	27.5	34.5	242	127	1	48	1	202	2	193	1	79	1	0.9	1	30	1
2.89	2	1	30	22.2	2	125	80	1	1	1	1	1	0	0	1	2	1	1	1	1	1	59	0	0	57	0	0	6.3	3.84	12.1	34.5	89.8	31.5	35.1	289	108	1	70	1	213	2	152	1	82	1	0.9	1	25	1
2.83	2	1	30	36.1	4	125	80	1	1	1	1	1	0	0	1	1	2	1	1	1	1	69	0	0	63	0	0	7.6	4.51	12.9	37.8	83.8	28.6	34.1	233	116	1	57	1	195	1	143	1	87	1	0.8	1	18	1
2.69	2	2	30	20.8	2	120	80	1	1	1	1	2	5	0	2	1	3	1	1	1	1	66	0	0	60	0	0	5.1	4.94	15.3	43.6	88.3	31	35.1	312	129	1	63	1	209	2	82	1	72	1	0.7	1	29	1
2.64	2	2	30	25.5	3	120	80	1	1	1	1	2	6.5	0	2	3	2	1	1	1	1	65	0	0	60	0	0	7.6	4.62	14.5	40.8	88.3	31.4	35.5	273	109	1	56	1	199	1	208	2	71	1	0.9	1	32	1
2.62	2	1	30	29	3	110	70	1	1	1	1	2	0	0	1	2	1	1	1	1	1	57	0	0	56	0	0	5.4	4.44	13.8	39.3	88.5	31.1	35.1	239	96	1	43	1	164	1	90	1	70	1	0.8	1	20	1
2.22	2	1	30	20.5	2	110	70	1	1	1	1	1	0	0	1	3	1	4	2	5	2	67	0	0	67	0	0	4.5	4.2	13.2	36.1	86	31.4	36.6	191	97	1	81	1	196	1	116	1	80	1	0.7	1	20	1
2.80	2	2	30	22.6	2	125	80	1	1	1	1	1	0	0	1	2	2	1	1	1	1	59	0	0	59	0	0	4.2	4.95	15.6	43.7	88.3	31.5	35.7	242	113	1	67	1	186	1	51	1	102	1	0.9	1	19	1
2.12	2	1	30	21	2	110	70	1	1	1	1	1	0	0	1	1	1	1	1	1	1	61	0	0	52	0	0	3.9	4.13	12.3	36.2	87.7	29.8	34	255	77	1	64	1	151	1	67	1	80	1	0.9	1	23	1
1.76	1	1	30	22	2	130	80	1	1	1	1	1	0	1	1	1	1	1	1	1	1	68	0	0		52	4	4.4	4.07	12.8	36.9	90.7	31.4	34.7	178	76	1	69	1	151	1	40	1	77	1	0.6	1	30	1
2.49	2	2	30	27.2	3	110	70	1	1	1	1	1	0	0	1	2	2	1	1	1	1	51	0	0	52	0	0	5.3	5.65	16.2	46.2	81.8	28.7	35.1	201	104	1	57	1	186	1	10	1	114	2	1	1	23	1
2.20	2	2	30	21.3	2	125	80	1	1	1	1	1	14	0	2	2	3	1	1	2	2	68	0	0	60	0	0									75	1	45	1	147	1	151	1	95	1	1	1	20	1
1.92	1	1	30	24.4	2	120	80	1	1	1	1	2	12	0	2	1	2	1	1	1	1	55	0	0	52	0	0	8.8	4.69	14.6	41.7	88.9	31.1	35	346	117	1	92	1	229	2	85	1	71	1	0.8	1	28	1
2.1	2	2	30	27.7	3	125	80	1	1	1	1	1	0	1	2	1	3	1	1	1	1	53	0	0	54	0	0	6	5.05	15.2	42.3	83.8	30.1	35.9	228	124	1	65	1	213	2	98	1	61	1	1	1	22	1
2.4	2	2	30	20.6	2	150	70	1	1	1	1	2	16	1	2	3	2	1	1	1	1	51	0	0	52	0	0	6.9	4.31	13.5	38.6	89.6	31.3	35	283	51	1	52	1	142	1	281	2	85	1	0.7	1	20	1
2.6	2	2	30	21.5	2	120	80	1	1	1	1	1	0	1	1	3	1	1	1	1	1	75	0	0	66	0	0	4.4	5.19	15.7	42.9	82.7	30.3	36.6	229	105	1	33	2	166	1	159	1	109	1	0.8	1	28	1
2.2	2	2	30	23	2	130	85	1	1	1	1	1	0	1	2	3	1	1	1	6	2	64	0	0	63	0	0	4.1	5.16	15.7	45	87.2	30.4	34.9	185	148	1	53	1	228	2	120	1	87	1	0.9	1	29	1
2.68	2	1	31	30.8	4	125	80	1	1	1	1	1	0	0	1	1	2	1	1	3	2	55	0	0	58	0	0	6.1	4.35	13.1	36.9	84.8	30.1	35.5	227	110	1	56	1	198	1	158	1	88	1	0.9	1	148	2
2.85	2	2	31	24.4	2	125	80	1	1	1	1	1	0	1	1	1	1	1	1	13	2	58	0	0	54	0	0	5.8	4.25	12.9	36.6	86.1	30.4	35.2	271	106	1	43	1	191	1	190	1	90	1	0.9	1	24	1
2.81	2	1	31	24.9	2	125	80	1	1	1	1	1	0	0	1	2	1	1	1	1	1	65	0	0	66	0	0	5.2	4.33	12.5	35.2	81.3	28.9	35.5	188	99	1	63	1	183	1	184	1	99	1	0.8	1	21	1
2.78	2	2	31	24.7	2	125	80	1	1	1	1	1	0	0	1	1	2	1	1	1	1	59	0	0	52	0	0	4.6	4	13.9	39.5	86.6	30.5	35.2	188	40	1	70	1	152	1	331	2	82	1	1.4	1	23	1
2.59	2	2	31	24.5	2	125	80	1	1	1	1	1	0	0	1	1	2	1	1	1	1	62	0	0		54	3	5.2	4.67	14.4	40.9	87.6	30.8	35.2	243	100	1	62	1	187	1	108	1	87	1	1	1	28	1
2.21	2	1	31	22.6	2	130	80	1	1	1	1	1	0	1	1	2	1	1	1	1	1	68	0	0		52	4	5.8	4.39	12.4	37.9	86.3	28.2	32.7	296	107	1	81	1	201	2	56	1	79	1	0.8	1	24	1
2.30	2	2	31	21.4	2	110	80	1	1	1	1	2	5	0	2	2	2	1	1	3	2	71	0	0	65	0	0	5.3	4.47	13.7	38.3	85.7	30.6	35.8	260	72	1	31	2	129	1	158	1	76	1	1	1	20	1
2.14	2	1	31	18.4	1	120	80	1	1	1	1	1	0	0	2	1	1	1	1	1	1	73	0	0	56	0	0	5.2	4.28	12.8	36.3	84.8	29.9	35.3	298	116	1	53	1	197	1	138	1	79	1	0.8	1	20	1
2.25	2	2	31	25.6	3	120	85	1	1	1	1	1	0	0	1	1	1	1	1	1	1	56	0	0	54	0	0	5.5	4.24	13.1	36.9	87	30.9	35.5	302	81	1	75	1	169	1	91	1	83	1	0.8	1	23	1
2.41	2	1	31	20.5	2	125	80	1	1	1	1	1	0	0	1	0	0	1	1	6	2	64	0	0	54	0	0	4.5	4.7	13.8	40.8	86.8	29.4	33.8	255	120	1	54	1	202	2	129	1	80	1	0.7	1	25	1
2.40	2	2	31	23.1	2	125	80	1	1	1	1	1	0	0	1	1	2	1	1	3	2		55	3	60	0	0	5.4	4.8	15.5	40.2	83.8	32.3	38.6	209	103	1	61	1	177	1	76	1	94	1	1.1	1	22	1
2.13	2	2	31	26	3	110	80	1	1	1	1	2	7.5	0	2	2	2	1	1	1	1	58	0	0	59	0	0	8.1	4.53	14.7	42.1	92.9	32.5	34.9	181	90	1	39	1	139	1	47	1	95	1	0.8	1	31	1
2.38	2	2	31	24.9	2	120	80	1	1	1	1	1	0	0	1	3	2	1	1	1	1	53	0	0	43	0	0	3.9	4.66	13.8	38.8	83.3	29.6	35.6	201	137	1	48	1	209	2	96	1	89	1	0.9	1	24	1
2.77	2	1	32	20.5	2	110	70	1	1	1	1	1	0	1	1	1	2	1	1	9	2	78	0	0	68	0	0	6.1	4.05	13.1	36.3	89.6	32.2	36.1	261	78	1	58	1	145	1	61	1	78	1	0.8	1	21	1
2.82	2	1	32	23.9	2	125	80	1	1	1	1	1	0	0	1	1	3	1	1	1	1	65	0	0	61	0	0	7.2	4.75	14	40.9	86.1	29.5	34.2	309	120	1	69	1	213	2	122	1	95	1	0.9	1	27	1
2.76	2	2	32	30.1	4	125	80	1	1	1	1	1	0	0	1	0	0	1	1	1	1	61	0	0	60	0	0	5.6	4.55	14.4	39.4	86.6	31.6	36.5	328	94	1	54	1	158	1	44	1	57	2	1.3	1	50	1
2.19	2	1	32	21.9	2	125	75	1	1	1	1	1	0	0	1	2	2	1	1	1	1	53	0	0	51	0	0	4.2	4.41	14.9	41.6	94.3	33.8	35.8	326	86	1	58	1	172	1	193	1	68	1	0.6	1	19	1
2.66	2	2	32	22	2	110	80	1	1	1	1	2	4	0	2	3	2	1	1	1	1	71	0	0	62	0	0	6.6	4.84	15.2	42	86.8	31.4	36.2	214	82	1	42	1	151	1	150	1	138	2	0.9	1	27	1
2.34	2	2	32	29.1	3	150	90	1	1	1	1	1	0	0	1	1	2	1	1	1	1	63	0	0	62	0	0									126	1	47	1	201	2	118	1	86	1	1.1	1	23	1
2.46	2	2	32	25.3	3	120	80	1	1	1	1	1	0	0	1	2	1	1	1	1	1	67	0	0	64	0	0	4.9	4.92	14.1	41	83.3	28.7	34.4	213	137	1	47	1	209	2	106	1	80	1	1.1	1	22	1
2.87	2	2	32	26.8	3	125	80	1	1	1	1	1	0	0	1	3	1	1	1	1	1	67	0	0	62	0	0	6.8	5.39	16.4	46.3	85.9	30.4	35.4	279	126	1	57	1	217	2	145	1	79	1	1	1	31	1
2.57	2	2	32	24.1	2	105	70	1	1	1	1	1	0	0	1	2	2	1	1	1	1	68	0	0	58	0	0	2.9	5	14.4	41.7	83.4	28.8	34.5	243	97	1	66	1	182	1	61	1	70	1	1	1	26	1
2.7	2	2	32	19.4	2	125	80	1	1	1	1	2	14	0	2	1	2	1	1	1	1	69	0	0	66	0	0	5	4.39	15.4	42.1	95.9	35.1	36.6	211	66	1	57	1	136	1	48	1	97	1	0.9	1	24	1
2.8	2	1	32	26.3	3	120	80	1	1	1	1	1	0	0	1	1	1	1	1	5	2	69	0	0	68	0	0	6	4.66	13.6	39.6	85	29.2	34.3	236	108	1	57	1	182	1	106	1	89	1	0.7	1	26	1
2.18	2	2	32	28.6	3	130	70	1	1	1	1	1	0	0	1	1	1	1	1	2	2	74	0	0	70	0	0	5.4	5.59	17.3	47.1	84.3	30.9	36.7	212	99	1	35	1	191	1	335	2	79	1	0.9	1	34	1
1.11	2	1	33	28.6	3	125	80	1	1	1	1	2	1.5	0	2	1	3	1	1	1	1	57	0	0	55	0	0	4.9	5.56	13.2	42	75.5	23.9	31.7	168	95	1	41	1	162	1	142	1	60	1	1.1	1	37	1
2.63	2	2	33	23.4	2	125	80	1	1	1	1	2	15	0	2	1	2	1	1	1	1															109	1	46	1	194	1	201	2	88	1	0.7	1	25	1
2.5	2	1	33	22	2	105	80	1	1	1	1	1	0	1	1	0	0	1	1	1	1	57	0	0	54	0	0	6.1	4.46	12.8	37.3	83.6	28.7	34.3	279	114	1	65	1	197	1	59	1	78	1	0.6	1	18	1
2.42	2	2	33	34.2	4	130	80	1	1	1	1	1	0	1	2	1	2	1	1	1	1	63	0	0	59	0	0	5.7	4.75	14.6	41.6	87.6	30.7	35.1	259	92	1	39	1	162	1	146	1	90	1	0.9	1	24	1
2.52	2	2	33	25.7	3	160	80	1	1	1	1	1	0	1	1	2	2	1	1	1	1	57	0	0	55	0	0	5.1	4.43	14.9	40.9	92.3	33.6	36.4	296	112	1	36	1	171	1	117	1	85	1	1	1	36	1
2.32	2	2	33	26.9	3	120	70	1	1	1	1	1	0	0	1	2	1	1	1	1	1							4.8	5.65	15.5	44.8	79.3	27.4	34.6	187	140	1	60	1	233	1	147	1	100	1	1.1	1	31	1
2.31	2	2	33	27.2	3	160	90	1	1	1	1	1	0	0	1	1	2	1	1	1	1	74	0	0	69	0	0	5.9	5.04	14.3	41.6	82.5	28.4	34.4	261	111	1	51	1	181	1	82	1	103	1	0.9	1	20	1
2.61	2	2	34	27.5	3	125	80	1	1	1	1	2	15	0	2	2	2	1	1	3	2	55	0	0	54	0	0									149	1	63	1	254	2	166	1	76	1	1	1	41	1
2.86	2	2	34	28.4	3	125	80	1	1	1	1	1	0	0	1	2	2	1	1	1	1	57	0	0	54	0	0	4.2	5.1	13.8	41.4	81.2	27.1	33.3	265	136	1	53	1	0	0	0	0	0	0	0	0	0	0
2.65	2	1	34	26	3	125	80	1	1	1	1	1	0	0	1	1	1	1	1	1	1	57	0	0	56	0	0	7	4.44	13.1	37.5	84.5	29.5	34.9	247	115	1	64	1	204	2	110	1	92	1	0.8	1	24	1
2.58	2	2	34	22.8	2	120	85	1	1	1	1	1	0	0	1	1	1	1	1	3	2	63	0	0	63	0	0	5.2	4.67	14.4	40.9	87.6	30.8	35.2	243	95	1	45	1	163	1	99	1	84	1	0.8	1	17	1
2.3	2	2	34	24.2	2	120	80	1	1	1	1	1	0	1	1	2	2	1	1	1	1	64	0	0	64	0	0	4.1	5.26	16.9	45.6	86.7	32.1	37.1	181	105	1	52	1	175	1	87	1	77	1	0.9	1	25	1
2.54	2	2	34	21.6	2	125	80	1	1	1	1	1	0	0	1	0	0	1	1	1	1	65	0	0	61	0	0	4.3	4.52	14.1	40.2	88.9	31.2	35.1	180	64	1	56	1	133	1	32	1	64	1	0.9	1	25	1
2.43	2	2	34	21.2	2	125	80	1	1	1	1	2	7.5	0	2	1	1	1	1	1	1	70	0	0	68	0	0	4.8	4.68	14.6	41.5	88.7	31.2	35.2	191	72	1	67	1	153	1	59	1	65	1	0.8	1	25	1
2.72	2	1	34	20.8	2	110	70	1	1	1	1	1	0	0	1	1	2	1	1	1	1	72	0	0	59	0	0	6.4	4	12.3	35.8	89.5	30.8	34.4	399	87	1	75	1	178	1	72	1	71	1	0.6	1	28	1
2.35	2	1	34	31.2	4	120	80	1	1	1	1	1	0	0	1	2	2	1	1	1	1	66	0	0	66	0	0									70	1	42	1	164	1	264	2	77	1	0.7	1	21	1
2.27	2	2	34	23.5	2	115	80	1	1	1	1	1	0	0	2	3	1	1	1	1	1	64	0	0	63	0	0	4.2	5.2	17.1	45.3	87.1	32.9	37.7	181	112	1	60	1	181	1	79	1	72	1	0.9	1	25	1
2.16	2	2	34	23.9	2	110	80	1	1	1	1	2	7.5	0	2	2	3	1	1	1	1	69	0	0	64	0	0	6.4	5.71	14.2	43.2	75.7	24.9	32.9	234	94	1	60	1	184	1	154	1	83	1	0.8	1	29	1
2.79	2	1	35	24.6	2	130	80	1	1	1	1	1	0	1	1	1	2	1	1	12	2	50	0	0	69	0	0	4	4.08	12.7	35.5	87	31.1	35.8	206	87	1	59	1	163	1	114	1	91	1	0.7	1	21	1
2.50	2	2	35	21.9	2	130	80	1	1	1	1	1	0	0	1	1	2	1	1	2	2	65	0	0	59	0	0	6.7	4.71	13.7	39.9	84.7	29.1	34.3	185	72	1	47	1	149	1	146	1	99	1	0.9	1	20	1
2.55	2	2	35	29.3	3	125	80	1	1	1	1	1	0	0	1	1	1	1	1	1	1		46	3				6.1	5.18	16.3	46	88.8	31.5	35.4	230	139	1	47	1	216	2	132	1	77	1	0.9	1	25	1
2.29	2	1	35	19.8	2	115	60	1	1	1	1	2	1	0	2	3	2	1	1	2	2	65	0	0	63	0	0									107	1	107	1	226	2	56	1	81	1	0.8	1	20	1
2.73	2	2	35	21.3	2	140	90	1	1	1	1	2	5	0	2	2	2	1	1	1	1	66	0	0	66	0	0	4.4	4.86	15	42.1	86.6	30.9	35.6	223	131	1	70	1	217	2	62	1	72	1	0.8	1	27	1
2.88	2	1	36	26.8	3	125	80	1	1	1	1	2	20	0	2	3	2	1	1	1	1	63	0	0	62	0	0	3.6	4.35	13.2	37.5	86.2	30.3	35.2	183	117	1	53	1	215	2	270	2	77	1	0.9	1	29	1
2.10	2	1	36	19.4	2	140	85	1	1	1	1	1	0	0	1	0	0	1	1	3	2	59	0	0	54	0	0	8.5	4.58	13.5	38.3	83.6	29.5	35.2	303	108	1	31	2	185	1	286	2	125	2	1	1	24	1
2.23	2	2	36	22.2	2	125	80	1	1	1	1	2	7.5	0	2	2	1	1	1	6	2	84	0	0	62	0	0	6.1	4.66	15	41.9	89	32.2	35.8	200	95	1	51	1	171	1	141	1	69	1	1.1	1	19	1
2.24	2	2	36	28.1	3	130	85	1	1	1	1	1	0	0	1	0	0	1	1	2	2	61	0	0	54	0	0	7.1	4.78	15.4	41.5	86.8	32.2	37.1	251	158	1	50	1	228	2	84	1	69	1	0.9	1	32	1
2.26	2	2	36	26.4	3	130	80	1	1	1	1	1	0	0	1	1	1	1	1	5	2	64	0	0	60	0	0	6.6	4.95	15.6	41.6	84	31.5	37.5	276	124	1	36	1	186	1	170	1	88	1	1	1	33	1
2.53	2	1	36	21	2	125	80	1	1	1	1	2	0	0	2	2	1	1	1	1	1	71	0	0	67	0	0	5.3	4.62	14.2	40.3	87.2	30.7	35.2	220	111	1	60	1	192	1	94	1	87	1	0.8	1	21	1
2.60	2	2	37	20.7	2	125	80	1	1	1	1	1	0	0	1	1	2	1	1	1	1	68	0	0	66	0	0	6	4.86	14.2	40.1	82.5	29.2	35.4	349	117	1	50	1	195	1	121	1	75	1	1	1	23	1
2.9	2	1	37	25.1	3	110	70	1	1	1	1	1	0	0	1	2	2	1	1	1	1	60	0	0		35	4	5.3	4.3	12.7	36.3	84.4	29.5	35	247	117	1	48	1	94	1	152	1	81	1	0.8	1	23	1
2.70	2	1	37	23.2	2	110	70	1	1	1	1	2	10	0	2	2	2	1	1	1	1	79	0	0	69	0	0	4.9	4.4	13	37.2	84.5	29.5	34.9	330	77	1	46	1	139	1	84	1	84	1	0.8	1	16	1
2.75	2	2	37	28.3	3	160	80	1	1	1	1	1	0	1	1	1	3	1	1	1	1	67	0	0	63	0	0	4.8	4.96	15	42	84.7	30.2	35.7	228	74	1	62	1	171	1	187	1	39	2	0.8	1	32	1
2.17	2	2	37	20.5	2	120	70	1	1	1	1	1	0	0	1	0	0	1	1	9	2	75	0	0	72	0	0	7	4.96	14.1	40.7	82.1	28.4	34.6	219	128	1	40	1	194	1	151	1	117	2	1.1	1	23	1
2.37	2	2	37	24	2	125	80	1	1	1	1	1	0	0	1	3	2	1	1	1	1	64	0	0	69	0	0									119	1	53	1	196	1	122	1	74	1	1	1	32	1
2.44	2	1	37	25.6	3	125	80	1	1	1	1	1	0	0	1	1	1	1	1	1	1	64	0	0	63	0	0	4.9	4.44	13.2	38.4	86.5	29.7	34.4	190	96	1	55	1	170	1	84	1	85	1	0.6	1	14	1
2.28	2	1	37	24.8	2	120	80	1	1	1	1	1	0	0	1	1	1	1	1	11	2	66	0	0	69	0	0	7.2	4.09	12.5	35.5	86.8	30.6	35.2	309	87	1	51	1	144	1	49	1	71	1	1.4	1	23	1
2.84	2	2	38	23	2	125	80	1	1	1	1	2	0.5	0	2	0	0	1	1	1	1	59	0	0	60	0	0	4.8	5.22	15.6	43.7	83.7	29.9	35.7	186	101	1	46	1	180	1	194	1	91	1	1	1	22	1
2.48	2	1	38	24.4	2	110	80	1	1	1	1	1	0	1	1	1	1	1	1	5	2		62	4	78	0	0	4.4	4.3	11.8	34.5	80.2	27.4	34.2	409	136	1	63	1	219	2	69	1	69	1	0.6	1	23	1
2.67	2	1	38	21.6	2	130	90	1	1	1	1	2	22	0	2	1	2	1	1	12	2		76	4	78	0	0	7.2	4.87	14.4	42.3	86.9	29.6	34	336	135	1	61	1	223	2	109	1	62	1	0.9	1	23	1
2.11	2	2	38	25.1	3	130	80	1	1	1	1	2	22	0	2	0	0	1	1	1	1	70	0	0	69	0	0	6.5	5.12	17.1	46.6	91	33.4	36.7	325	112	1	42	1	176	1	202	2	78	1	1	1	22	1
2.36	2	1	38	27.7	3	120	80	1	1	1	1	1	0	0	1	2	1	1	1	1	1	69	0	0	65	0	0									151	1	54	1	256	2	187	1	98	1	0.8	1	23	1
2.33	2	2	38	37.8	4	150	90	1	1	1	1	1	0	3	2	1	2	1	1	6	2		59	1				7.7	4.81	14.6	41	85.2	30.4	35.6	279	132	1	43	1	208	2	135	1	91	1	0.9	1	29	1
2.71	2	1	39	27	3	130	80	1	1	1	1	1	0	0	1	0	0	1	1	1	1					42	3									79	1	48	1	147	1	86	1	86	1	0.7	1	19	1
2.47	2	2	39	25.2	3	120	80	1	1	1	1	2	12.5	0	2	1	3	1	1	1	1	68	0	0	65	0	0	9.7	4.64	13.4	38.8	83.6	28.9	34.5	309	131	1	48	1	204	2	88	1	79	1	1	1	29	1
2.74	2	1	39	33.3	4	130	80	1	1	1	1	1	0	0	1	1	2	1	1	1	1							6.1	4.41	13.2	36.7	83.2	29.9	36	313	103	1	39	1	182	1	193	1	102	1	0.7	1	26	1
2.56	2	2	39	26.7	3	130	80	1	1	1	1	1	0	0	1	2	2	1	1	1	1	68	0	0	65	0	0	5.3	5.02	15.2	43.2	86.1	30.3	35.2	226	145	1	58	1	250	2	249	2	93	1	1.1	1	29	1
3.13	3	1	40	38.1	4	130	80	1	1	1	1	1	0	0	1	1	1	1	1	1	1	63	63		64	0	0	7.6	4.7	13.8	39.4	83.8	29.4	35	216	92	1	50	1	164	1	108	1	112	2	0.7	1	18	1
2.39	2	2	40	25.2	3	130	80	1	1	1	1	2	26	0	2	1	3	1	1	1	1				59	0	0	6.3	4.93	15.1	43	87.2	30.6	35.1	190	211	2	45	1	284	2	116	1	83	1	1	1	18	1
3.48	3	1	40	38.1	4	130	85	1	1	1	1	1	0	0	1	1	1	1	1	1	1	63						7.6	4.35	12.9	36.5	83.9	29.7	35.3	244	81	1	54	1	159	1	105	1	120	2	0.6	1	32	1
2.51	2	2	40	34.9	4	120	85	1	1	1	1	2	24	0	2	1	2	1	1	4	2	80	0	0	78	0	0	5.5	4.43	14.4	40.2	90.7	32.5	35.8	327	141	1	30	2	217	2	230	2	103	1	0.8	1	34	1
3.1	3	2	40	24.3	2	125	80	1	1	1	1	1	0	0	1	2	1	1	1	1	1		0					4.7	4.82	15.8	42.9	89	32.8	36.8	211	144	1	50	1	230	2	151	1	73	1	1.1	1	34	1
2.45	2	1	40	23.1	2	120	70	1	1	1	1	2	10	0	2	2	2	5	2	1	1	76	0	0	65	0	0									68	1	49	1	136	1	100	1	167	2	0.6	1	18	1
2.15	2	2	40	23.7	2	120	90	1	1	1	1	1	0	0	1	1	1	1	1	1	1	67	0	0	65	0	0	4.8	5.17	14	39.8	77	27.1	35.2	196	133	1	40	1	237	2	309	2	87	1	1	1	24	1
3.9	3	1	40	25.1	3	120	80	1	1	1	1	1	0	0	1	0	0	1	1	1	1	70	0	0	67	0	0	7.3	4.52	13.7	39.6	87.6	30.3	34.6	246	115	1	81	1	212	2	83	1	80	1	0.9	1	19	1
3.40	3	2	41	24.1	2	110	70	1	1	1	1				2	3	2	1	1	15	2	71	0	0	68	0	0	5.9	4.83	15.2	44.1	91.3	31.5	34.5	280	113	1	65	1	199	1	80	1	119	2	0.9	1	32	1
3.58	3	2	41	24.5	2	120	80	1	1	1	1	1	0	0	1	2	2	1	1	1	1	66	0	0	62	0	0	4.3	4.93	14.7	42.8	86.8	29.8	34.3	191	87	1	110	1	212	2	69	1	202	2	0.8	1	28	1
3.31	3	2	41	23.6	2	120	80	1	1	1	1	1	0	0	1	2	1	1	1	1	1	70	0	0	66	0	0	3.8	4.6	13.4	38	82.6	29.1	35.3	162	123	1	57	1	196	1	105	1	86	1	1	1	25	1
3.68	3	1	41	25.6	3	120	80	1	1	1	1	1	1	1	1	1	1	1	1	7	2	64	64	1	69	0	0	4.1	4.63	13.9	38.8	83.8	30	35.8	220	52	1	46	1	113	1	57	1	80	1	0.8	1	21	1
3.79	3	2	41	23.4	2	125	80	1	1	1	1	1	0	0	1	3	2	1	1	1	1	71	0	0	64	0	0	5.3	4.49	13.9	39	86.9	31	35.6	223	103	1	73	1	195	1	82	1	90	1	0.6	1	29	1
3.15	3	2	41	26.2	3	120	80	1	1	1	1	2	10	0	2	1	1	1	1	1	1	68	0	0	65	0	0	8.6	4.38	14.6	42.1	96.1	33.3	34.7	299	157	1	42	1	231	2	147	1	69	1	23	1	23	1
3.29	3	1	41	20.7	2	110	70	1	1	1	1	1	0	0	1	2	1	1	1	1	1	67	67	3	64	64	1	5.8	4.58	14.1	40.3	88	30.8	35	299	95	1	61	1	165	1	48	1	53	2	0.7	1	22	1
3.84	3	2	41	27.2	3	125	80	1	1	1	1	1	0	0	1	2	3	1	1	1	1	75	75	4		71	4	6.1	5.45	17.7	47.4	87	32.5	37.3	185	69	1	55	1	154	1	160	1	81	1	0.8	1	33	1
3.69	3	2	41	26	3	125	80	1	1	1	1	1	0	0	1	2	1	1	1	1	1							7.7	5.18	15.4	43.6	84.2	29.7	35.3	200	112	1	36	1	184	1	182	1	75	1	1	1	20	1
3.23	3	1	41	35.9	4	110	70	2	2	1	1	1	0	1	1	0	0	11	2	11	2	67	0	0	72	0	0	5.9	4.16	13.2	37.6	90.4	31.7	35.1	274	81	1	64	1	155	1	38	1	74	1	0.7	1	19	1
3.21	3	2	42	29.6	3	120	80	1	1	1	1	1	0	0	1	3	1	1	1	1	1	72	0	0	64	64	3	5.7	5.1	15.1	41.4	81.2	29.6	36.5	251	129	1	43	1	204	1	188	1	62	1	0.9	1	29	1
3.35	3	2	42	21.6	2	150	80	1	1	1	1	2	10	0	2	2	2	1	1	3	2	84	0	0	83	0	0	5.7	4.68	13.5	40.6	86.8	28.8	33.3	158	200	2	44	1	276	2	143	1	97	1	0.8	1	22	1
3.34	3	2	42	22.3	2	130	80	1	1	1	1	1	0	0	1	2	1	1	1	1	1	73	0	0	67	0	0	3.7	4.38	14	38.7	88.4	32	36.2	161	75	1	54	1	142	1	62	1	86	1	0.8	1	22	1
3.3	3	2	42	25.3	3	120	80	1	1	1	1	1	0	0	1	2	1	1	1	3	2	75	0	0	67	0	0	4.1	5.13	16.6	45.1	87.9	32.4	36.8	223	179	2	55	1	278	2	182	1	66	1	1.1	1	29	1
3.87	3	1	42	29	3	130	80	1	1	1	1	1	0	0	1	2	1	1	1	1	1	48	48	3	68	0	0	4.7	4.38	12.7	37.5	85.6	29	33.9	294	117	1	48	1	184	1	58	1	69	1	0.7	1	18	1
3.37	3	2	42	26.6	3	130	80	1	1	1	1	1	0	0	1	2	1	1	1	3	2	71	71	3	74	0	0	6.1	4.89	13.9	40.3	82.4	28.4	34.5	366	91	1	45	1	153	1	69	1	94	1	0.9	1	21	1
3.19	3	2	42	23.1	2	150	80	1	1	1	1	1	0	0	1	2	2	1	1	1	1	78	78	2	83	0	0	5.4	4.78	14.4	41.6	87	30.1	34.6	260	99	1	56	1	177	1	105	1	69	1	1	1	28	1
3.17	3	2	42	34.3	4	140	90	1	1	1	1	1	0	1	1	1	2	1	1	2	2	56	56	1	76	78	3	6.2	5.86	16.3	45.4	77.5	27.8	35.9	213	162	1	42	1	268	2	373	2	129	2	1.1	1	25	1
3.64	3	2	42	24.9	2	120	80	1	1	1	1	1	0	0	1	3	2	1	1	6	2	68	68	1	65	0	0	6.2	5.31	15.1	42.7	80.4	28.4	35.4	378	91	1	44	1	168	1	174	1	105	1	0.9	1	35	1
3.14	3	2	43			140	90	1	1	1	1	1	0	0	1	2	2	1	1	1	1	66	0	0	66	0	0	3.4	4.86	13.4	38.7	79.6	27.6	34.6	212	153	1	45	1	220	2	114	1	127	2	1	1	37	1
3.42	3	1	43	27.7	3	125	80	1	1	1	1	2	10	0	2	1	1	1	1	1	1	73	73	2	70	0	0	6.4	4.36	13.7	38.9	89.2	31.4	35.2	178	130	1	81	1	228	2	36	1	62	1	0.7	1	26	1
3.89	3	2	43	27.5	3	115	80	1	1	1	1	1	0	0	1	2	2	1	1	1	1	77	0	0	66	0	0	4.3	4.82	15.4	43	89.2	32	35.8	251	152	1	63	1	236	2	101	1	74	1	0.8	1	38	1
3.51	3	2	43	24.7	2	125	80	1	1	1	1	1	0	0	1	0	0	1	1	1	1	75	0	0	72	0	0	3.4	5.12	14.9	42.7	83.4	29.1	34.9	266	162	1	44	1	266	2	276	2	77	1	0.9	1	27	1
3.33	3	1	43	32.7	4	120	80	1	1	1	1	2	9.5	1	2	1	3	1	1	2	2	75	0	0	71	0	0	6.2	4.57	15.4	41.9	91.7	33.7	36.8	212	160	1	45	1	268	2	362	2	60	1	0.8	1	29	1
3.22	3	2	44	27.7	3	120	80	1	1	1	1	2	10	0	2	1	1	1	1	1	1	72	0	0	69	0	0	8.6	4.49	15.2	41.6	92.7	33.9	36.5	248	148	1	35	1	218	2	145	1	122	2	1.3	1	19	1
3.67	3	1	44	22.7	2	125	80	1	1	1	1	1	0	0	1	2	1	4	2	1	1	67	67	4	79	0	0	6.6	4.2	13.6	38.5	91.7	32.4	35.3	237	144	1	70	1	247	2	60	1	77	1	0.8	1	18	1
3.47	3	1	44	27	3	120	80	1	1	1	1	1	0	0	1	1	2	1	1	1	1	75	0	0	68	0	0	5.2	4.13	13.3	38.7	93.7	32.2	34.4	224	88	1	92	1	195	1	46	1	88	1	0.8	1	24	1
3.77	3	2	44	25.4	3	115	75	1	1	1	1	1	0	1	1	3	2	1	1	14	2	65	65	1	78	0	0	4	4.45	15	42.4	95.3	33.7	35.4	262	123	1	72	1	212	2	67	1	70	1	0.8	1	31	1
3.75	3	1	44	21.13	2	125	80	1	1	1	1	1	0	0	1	3	1	1	1	1	1	71	0	0		59	4	4.5	4.11	12.4	36.7	89.3	30.2	33.8	183	96	1	63	1	178	1	65	1	77	1	0.7	1	23	1
3.44	3	1	44	27.1	3	130	80	1	1	1	1	1	0	1	1	1	1	1	1	1	1	65	0	0	62	0	0	5.2	4.69	13.4	40.3	85.9	28.6	33.3	366	113	1	55	1	206	1	198	1	87	1	0.7	1	22	1
3.50	3	2	44	29.1	3	140	80	1	1	4	1	1	0	0	1	2	1	1	1	3	2	70	70	4												146	1	48	1	219	2	133	1	118	2	1.1	1	33	1
3.74	3	2	44	23.9	2	110	80	1	1	1	1	1	0	0	1	3	1	1	1	1	1	80	0	0	73	0	0	4.3	4.3	13.6	38.7	90	31.6	35.1	346	136	1	83	1	239	2	78	1	59	2	1	1	27	1
3.53	3	2	44	30.3	4	125	80	1	1	1	1	2	1.5	0	2	3	2	1	1	5	2	47	47	4	70	0	0	4.6	4.83	15.1	43	89	31.3	35.1	157	143	1	39	1	213	2	202	2	87	1	0.8	1	30	1
3.61	3	2	44	20.6	2	125	80	1	1	1	1	1	0	0	1	2	1	1	1	1	1	74	0	0	63	63	1	3.6	4.74	14.8	42.4	89.5	31.2	34.9	179	137	1	63	1	215	2	79	1	91	1	1.1	1	30	1
3.62	3	2	44	21.1	2	140	95	1	1	1	1	2	25	0	2	2	2	1	1	1	1	48	48	3				5.4	5.28	16.1	46.2	87.5		34.8	200	115	1	68	1	211	2	120	1	69	1	0.9	1	29	1
3.6	3	2	44	22.8	2	110	80	1	1	1	1	1	0	0	1	3	1	1	1	4	2	74	74	1	82	0	0	4.6	5.56	15	43.2	77.7	27	34.7	230	74	1	65	1	160	1	78	1	89	1	1.1	1	26	1
3.83	3	1	45	20.7	2	125	80	1	1	1	1	1	0	0	1	0	0	1	1	1	1	78	0	0	74	0	0	7.9	4.77	12.6	37.3	78.2	26.4	33.8	305	142	1	66	1	239	2	158	1	123	2	0.7	1	23	1
3.72	3	1	45	25.6	3	125	80	1	1	1	1	1	0	1	1	2	2	1	1	1	1	78	78	3		79	3	6.6	4.11	12.8	35.6	86.6	31.1	36	301	94	1	68	1	117	1	95	1	69	1	0.6	1	24	1
3.85	3	2	45	25	2	125	80	1	1	1	1	1	0	0	1	2	2	1	1	1	1	77	0	0	70	0	0	7.5	5.14	16.3	44.5	86.6	31.7	36.6	180	142	1	35	1	235	2	274	2	86	1	0.9	1	36	1
3.73	3	2	45	26.9	3	125	80	1	1	1	1	2	12.5	0	2	2	2	1	1	1	1	75	0	0	72	0	0	6	4.86	14.8	41.9	86.2	30.5	35.3	227	95	1	57	1	168	1	51	1	90	1	1.1	1	23	1
3.86	3	2	45	32.8	4	125	80	1	1	1	1	1	0	0	1	1	2	1	1	1	1	70	0	0	68	0	0	5.3	5.21	16.2	44.4	85.2	31.1	36.5	183	172	1	54	1	250	2	142	1	75	1	1	1	36	1
3.10	3	2	45	26.5	3	115	80	1	1	1	1	2	20	0	2	3	2	1	1	9	2	82	0	0	78	0	0	4.2	4.8	16.8	45.1	94	35	37.3	166	109	1	62	1	187	1	63	1	85	1	0.8	1	32	1
3.36	3	1	45	41.4	4	125	80	1	1	1	1	1	0	1	1	1	2	5	2	4	2	51	51		73	0	0	8.3	4.24	12.6	36.3	85.6	29.7	34.7	308	137	1	47	1	243	2	315	2	92	1	0.9	1	27	1
3.49	3	2	45	25.1	3	120	80	1	1	1	1	1	0	2	1	1	1	1	1	10	2	79	0	0	79	0	0	3.2	4.21	13.2	38.2	90.7	31.4	34.6	207	119	1	38	1	180	1	109	1	98	1	0.9	1	25	1
3.4	3	2	45	23.5	2	125	70	1	1	1	1	2	15	0	2	1	2	1	1	1	1	69	0	0	69	0	0	7.5	4.85	15.3	41.4	85.4	31.5	37	196	116	1	39	1	184	1	113	1	110	1	0.8	1	36	1
3.66	3	2	45	26.9	3	125	80	1	1	1	1	1	0	0	1	3	1	1	1	1	1	74	0	0		69	4	3.8	4.49	14.1	40.6	90.4	31.4	34.7	184	124	1	57	1	198	1	106	1	81	1	1	1	23	1
3.71	3	2	45	23	2	125	80	1	1	1	1	2	27	0	2	3	2	1	1	5	2	78	0	0	78	0	0	6.2	4.74	15.3	43.1	90.9	32.3	35.5	247	118	1	67	1	202	2	76	1	74	1	0.9	1	29	1
3.25	3	2	45	26.9	3	110	70	1	1	1	1	1	0	0	2	3	1	1	1	1	1	82	82	4	74	74	6	6	4.55	13.8	38.5	84.6	30.3	35.8	217	105	1	54	1	175	1	92	1	77	1	1.1	1	25	1
3.18	3	2	45	24.3	2	130	80	1	1	1	1	1	0	0	1	0	0	1	1	1	1	63	63	3	82	0	0	5.6	4.15	13.3	37.2	89.6	32	35.8	188	117	1	44	1	189	1	121	1	105	1	0.9	1	19	1
3.65	3	2	45	35	4	125	80	1	1	4	1	1	0	1	1	1	2	1	1	2	2	72	0	0	73	0	0	5.9	4.73	14	39.6	83.7	29.6	35.4	216	143	1	56	1	225	2	115	1	98	1	0.7	1	20	1
3.60	3	2	45	21.7	2	125	80	1	1	1	1	2	25	0	2	0	0	1	1	1	1	75	75	1	71	0	0	5.3	4.37	13.5	39.1	89.5	30.9	34.5	260	148	1	47	1	236	2	162	1	88	1	0.9	1	22	1
3.11	3	2	46	29.4	3	125	80	1	1	1	1	1	0	1	1	3	2	1	1	1	1	71	0	0	68	0	0	6.2	4.78	14.8	41.8	87.4	31	35.4	182	108	1	36	1	193	1	308	2	84	1	0.8	1	28	1
3.78	3	1	46	24.9	2	125	80	1	1	1	1	1	0	0	1	2	1	1	1	5	2	79	0	0	74	0	0	6.8	4.46	13.6	38.6	86.5	30.5	35.2	204	140	1	63	1	230	2	94	1	58	2	0.6	1	15	1
3.27	3	1	46	22	2	125	80	1	1	1	1	2	15	0	2	2	1	1	1	2	2	77	0	0	71	71	1									111	1	93	1	217	2	63	1	80	1	0.8	1	22	1
3.88	3	2	46	26.6	3	125	80	1	1	1	1	1	0	0	1	2	3	1	1	3	2	78	0	0	76	0	0									65	1	73	1	161	1	100	1	64	1	0.7	1	18	1
3.28	3	1	46	19.5	2	130	80	1	1	1	1	1	0	0	1	0	0	1	1	1	1							4.6	4.35	12.5	36.7	84.4	28.7	34.1	223	95	1	93	1	214	2	136	1	66	1	0.6	1	22	1
3.41	3	2	46	21.6	2	130	70	1	1	1	1	2	15	0	2	1	2	1	1	1	1	60	60		70	0	0	8.3	4.57	13.5	39	85.3	29.5	34.6	288	120	1	24	2	176	1	126	1	72	1	1	1	17	1
3.59	3	2	47	29.3	3	120	85	1	1	1	1	2	10	0	2	2	2	1	1	1	1	65	0	0				6	4.48	15.5	42.7	95.3	34.6	36.3	319	157	1	39	1	247	2	261	2	78	1	0.9	1	26	1
3.26	3	2	47	26	3	120	80	1	1	1	1	1	0	0	1	2	2	1	1	1	1	60	60	3	71	0	0	4.5	4.65	15.2	41.4	89	32.7	36.7	191	89	1	50	1	159	1	126	1	110	1	0.9	1	22	1
3.2	3	2	47	22.8	2	130	80	1	1	1	1	1	0	0	1	2	1	5	2	1	1	69	0	0	43	43	3	4.6	4.85	14	39.9	82.3	28.9	35.1	155	120	1	54	1	197	1	114	1	117	2	1.1	1	20	1
3.30	3	2	47	23.9	2	140	90	1	1	1	1	2	15	0	2	3	2	1	1	3	2	73	73	4	78	0	0	5.2	4.79	15.5	42.5	88.7	32.4	36.5	186	159	1	57	1	230	2	87	1	83	1	0.9	1	22	1
3.16	3	1	47	22.8	2	140	90	1	1	1	1	1	0	0	1	3	2	1	1	1	1	69	0	0	69	0	0	3.1	3.9	12.8	37	94.9	32.8	34.6	210	91	1	89	1	189	1	49	1	102	1	0.8	1	23	1
3.39	3	1	47	21.9	2	125	80	1	1	1	1	2	15	0	2	2	2	1	1	4	2	74	0	0	49	49	7	6.6	4	13.3	38.2	95.5	33.3	34.8	294	91	1	48	1	165	1	102	1	80	1	0.7	1	16	1
3.76	3	2	47	30.9	4	125	80	1	1	1	1	1	0	0	1	1	1	1	1	1	1	72	72	3	75	0	0	5.8	4.38	14.3	40.1	91.6	32.6	35.7	278	131	1	55	1	214	2	90	1	85	1	1	1	25	1
3.81	3	2	48	25.7	3	140	90	1	1	1	1	1	0	0	1	1	2	1	1	1	1							4.7	5.51	15.5	45.1	81.9	28.1	34.4	205	129	1	51	1	215	2	201	2	92	1	1.3	1	33	1
3.56	3	1	48	19.9	2	125	80	1	1	1	1	2	10	0	2	3	1	1	1	1	1	75	75	3	74	0	0	6.3	4.31	13.7	39	90.5	31.8	35.1	255	99	1	102	1	221	2	62	1	93	1	0.7	1	23	1
3.54	3	1	48	21.1	2	125	80	1	1	1	1	1	0	0	1	2	1	1	1	1	1	88	88	3	87	0	0	5.6	4.29	12.5	37.4	87.2	29.1	33.4	296	112	1	90	1	218	2	65	1	72	1	0.7	1	25	1
3.70	3	2	48	23.7	2	125	80	1	1	1	1	1	0	0	1	1	1	1	1	6	2	85	0	0	82	0	0	6.5	4.84	14.4	40.5	83.7	29.8	35.6	281	89	1	55	1	168	1	119	1	115	2	0.9	1	21	1
3.80	3	1	48	26.6	3	120	80	1	1	1	1	1	0	0	1	2	1	1	1	8	2	78	0	0	76	0	0	9.5	4.61	14.3	40.7	88.3	31	35.1	436	154	1	44	1	239	2	213	2	76	1	0.8	1	20	1
3.45	3	1	48	20.3	2	110	60	1	1	1	1	1	0	0	2	2	2	5	2	5	2	81	0	0	79	0	0	6.7	4.17	12.7	35.8	85.9	30.5	35.5	193	95	1	96	1	211	2	73	1	75	1	0.7	1	24	1
3.63	3	2	48	27.7	3	160	80	1	1	1	1	1	0	1	1	3	2	1	1	1	1	48	48	3		76	4	4.4	4.82	15	43.4	90	31.1	34.6	269	157	1	70	1	249	2	125	1	103	1	0.9	1	23	1
3.12	3	1	48	23.5	2	130	80	1	1	1	1	1	0	0	1	2	1	1	1	1	1	49	49	1	62	62	1	5	3.85	12.5	35.5	92.2	32.5	35.2	281	93	1	53	1	170	1	110	1	75	1	0.7	1	18	1
3.46	3	1	49	23	2	140	90	1	1	1	1	1	0	0	1	0	0	1	1	1	1							8.1	4.6	14.5	41.4	90	31.5	35	373	106	1	68	1	193	1	61	1	43	2	0.9	1	30	1
3.82	3	1	49	28.3	3	125	80	2	1	1	1	1	0	1	1	2	1	5	2	5	2	63	63	3	75	0	0	5.8	4.53	12.8	36.8	81.2	28.3	34.8	325	120	1	42	1	203	2	202	2	86	1	0.6	1	25	1
3.8	3	1	49	21.5	2	120	80	1	1	1	1	1	0	1	1	2	1	5	2	15	2	86	0	0	78	0	0	3.7	4.2	12.9	36.6	87.1	30.7	35.2	266	180	1	62	1	267	2	134	1	111	2	0.6	1	21	1
3.32	3	2	49	28.1	3	125	80	1	1	1	1	1	0	0	1	1	2	1	1	2	2	85	0	0	87	0	0	5.1	4.84	15.1	42.4	87.6	31.2	35.6	283	106	1	48	1	180	1	89	1	98	1	0.7	1	22	1
3.20	3	2	49	21.6	2	140	80	1	1	1	1	1	0	0	1	3	1	1	1	1	1	78	0	0	83	0	0	4.1	4.25	14.5	40.2	94.6	34.1	36.1	239	53	1	82	1	157	1	167	1	72	1	0.8	1	28	1
3.5	3	2	49	25.3	3	130	80	1	1	1	1	2	35	0	2	3	2	1	1	1	1	70	0	0	69	0	0	5.7	4.38	14	39.4	90	32	35.5	246	132	1	41	1	213	2	239	2	91	1	1.1	1	29	1
3.52	3	2	49	22.6	2	125	80	1	1	1	1	1	0	0	1	2	2	1	1	1	1	73	73	6	86	0	0	5.3	4.33	14.1	40.3	93.1	32.6	35	238	121	1	63	1	214	2	130	1	74	1	0.7	1	24	1
4.64	4	2	49	25.5	3	125	80	1	1	1	1	1	0	0	1	1	1	1	1	1	1		58	4	87	0	0	8	4.66	14.6	40.9	87.8	31.3	35.7	267	101	1	48	1	199	1	236	2	99	1	0.8	1	43	1
4.13*	4	2	50	32.1	4	125	80	1	1	1	1	1	0	1	1	3	1	1	1	1	1		59	4		75	4	3.5	4.89	14.5	41.5	84.9	29.7	34.9	230	143	1	51	1	229	2	133	1	87	1	1	1	24	1
4.7	4	1	50	26.4	3	140	70	1	1	1	1	1	0	1	1	3	2	1	1	1	1		70	4	80	0	0	4.3	4.58	14.6	41.6	90.8	31.9	35.1	237	130	1	73	1	216	2	92	1	83	1	0.7	1	24	1
3.57	3	2	50	29.2	3	120	80	1	1	1	1	1	0	0	1	0	0	1	1	1	1	78	0	0	77	0	0	3.8	4.78	14.5	40.7	85.1	30.3	35.6	237	112	1	52	1	180	1	55	1	90	1	0.7	1	21	1
3.38	3	2	50	24.2	2	130	90	1	1	1	1	2	15	0	2	2	2	1	1	1	1							7.3	4.44	15.3	42.7	96.2	34.5	35.8	206	133	1	57	1	214	2	85	1	76	1	0.9	1	29	1
3.55	3	1	50	23.9	2	125	80	1	1	1	1	1	0	0	1	3	1	1	1	5	2	79	0	0	79	0	0									107	1	57	1	189	1	128	1	115	2	0.6	1	17	1
3.43	3	2	50	26.1	3	120	80	1	1	1	1	2	26	0	2	3	2	1	1	1	1	81	0	0	80	0	0	4.3	4.06	13.5	37.5	92.4	33.3	36	156	78	1	75	1	175	1	102	1	154	2	1	1	27	1
4.20	4	1	50	22.2	2	110	80	1	1	1	1	1	0	1	1	2	1	1	1	3	2		70	1		81	3	6.8	4.07	13.9	38.7	95.1	34.2	35.9	352	96	1	65	1	179	1	80	1	114	1	0.7	1	19	1
3.90	3	1	50	30	3	125	80	1	1	1	1	1	0	2	1	1	2	5	2	5	2	80	0	0	80	0	0	7.1	4.87	15.5	43.5	89.3	31.8	35.6	202	90	1	42	1	177	1	215	2	72	1	0.8	1	17	1
4.67	4	2	50	26.3	3	125	80	1	1	1	1	1	0	0	2	1	2	1	1	1	1	84	0	0	83	0	0	4.9	4.7	13.9	39.5	84	29.6	35.2	195	80	1	45	1	154	1	111	1	86	1	0.8	1	21	1
4.1	4	2	50	32	4	130	80	1	1	1	2	1	0	0	1	2	2	1	1	1	1		90	3		72		4.8	4.77	14.1	40.4	84.7	29.6	34.9	200	101	1	59	1	176	1	78	1	75	1	0.9	1	23	1
4.6	4	2	50	22.1	2	120	80	1	1	1	1	1	0	0	1	2	2	1	1	9	2		47			72		3.8	3.93	12.9	35.8	91.1	32.8	36	213	88	1	74	1	180	1	116	1	93	1	0.8	1	31	1
4.52	4	1	50	22.1	2	125	80	1	1	1	1	1	0	2	1	2	1	1	1	2	2		48		82	0	0	5.5	4.22	13.2	38	90	31.3	34.7	215	128	1	79	1	224	2	92	1	75	1	0.8	1	20	1
3.24	3	2	50	26.9	3	130	80	1	1	1	1	2	15	0	2	1	2	1	1	1	1	77	0	0	78	0	0	5.2	4.78	15.8	43.1	90.2	33.1	36.7	188	167	1	41	1	255	2	250	2	69	1	1	1	28	1
4.36	4	2	50	24.1	2	125	80	1	1	1	1	1	0	0	1	1	1	1	1	1	1		48	4		54	3	5.6	4.88	14.3	39.7	81.4	29.3	36	222	155	1	39	1	209	2	119	1	53	2	0.9	1	21	1
4.14	4	2	51	26.6	3	120	70	1	1	1	1	1	0	0	1	1	2	1	1	1	1		90	4		82	4	5.6	4.64	14.7	41	88.4	31.7	35.9	209	168	1	57	1	245	2	105	1	95	1	1.1	1	28	1
4.2	4	2	51	32.1	4	140	90	1	1	1	1	1	0	2	1	1	2	4	2	2	2		70	1		68	3	6.4	4.68	14.6	40	85.5	31.2	36.5	169	153	1	40	1	230	2	174	1	115	2	0.9	1	64	2
4.44	4	2	51	25.8	3	125	80	1	1	1	1	2	35	0	2	2	2	1	1	1	1		68			70		7.4	4.96	15.5	43.3	87.3	31.3	35.8	188	56	1	33	2	127	1	200	1	80	1	1	1	25	1
4.43	4	1	51	19.9	2	110	70	1	1	1	1	1	0	0	2	3	1	1	1	1	1		81	3	74	0	0	4.6	3.58	12	34.1	95.3	33.5	35.2	254	130	1	70	1	230	2	144	1	80	1	1	1	22	1
4.51	4	1	51	24.5	2	125	80	1	1	1	1	1	0	1	1	1	1	1	1	2	2	80	0	0		72	3	5.2	3.93	12.3	34.7	88.3	31.3	35.4	327	140	1	55	1	218	2	97	1	71	1	0.7	1	21	1
4.54	4	2	51	23.9	2	125	80	1	1	1	1	1	0	0	1	3	1	1	1	2	2	84	0	0		77	1									169	1	45	1	242	2	112	1	75	1	0.9	1	20	1
4.45	4	1	51	19.6	2	125	80	1	1	1	1	1	0	0	1	3	1	1	1	5	2	81	0	0	76	0	0	5.6	4.14	12.5	36.3	87.7	30.2	34.4	199	81	1	81	1	179	1	64	1	87	1	0.9	1	29	1
4.4	4	2	52	23.5	2	120	80	1	1	1	1	1	0	0	1	3	1	1	1	2	2		48	1	91	0	0	4.7	4.42	13.8	37.6	85.1	31.2	36.7	256	119	1	55	1	196	1	102	1	67	1	0.8	1	25	1
4.59	4	2	52	25.2	3	125	80	1	1	1	1	1	0	2	1	3	3	1	1	3	2		70	2	89	0	0	4.6	4.59	14.3	39.9	86.9	31.2	35.8	235	90	1	56	1	159	1	80	1	123	2	0.9	1	22	1
4.55	4	1	52	25.4	3	125	80	1	1	1	1	2	25	0	2	0	0	1	1	1	1		73	3		64	4	7.1	4.27	13.7	37.3	87.4	32.1	36.7	297	151	1	47	1	255	2	139	1	76	1	0.8	1	23	1
4.18	4	1	52	22.4	2	125	80	1	1	1	1	1	0	1	1	2	1	1	1	3	2		57	4		64	2	5.9	3.79	11.5	33.9	89.4	30.3	33.9	345	121	1	64	1	206	2	93	1	83	1	0.6	1	22	1
4.16	4	1	52	21.1	2	125	80	1	1	1	1	1	0	1	1	2	1	1	1	1	1		78		88	0	0	8.2	4.37	13.3	38.6	88.3	30.4	34.5	352	121	1	83	1	213	2	74	1	90	1	0.7	1	21	1
4.68	4	2	52	25.6	3	125	80	1	1	1	1	1	0	1	2	1	2	1	1	12	2	80	0	0	75	0	0	4.4	4.39	15.1	39.4	89.7	34.4	38.3	200	87	1	48	1	151	1	77	1	110	1	0.8	1	27	1
4.66	4	2	52	25	2	125	80	1	1	1	1	1	0	3	2	3	1	1	1	1	1		73	4	82	0	0	5.8	4.63	15.6	42.9	92.7	33.7	36.4	230	113	1	48	1	211	2	274	2	85	1	0.9	1	27	1
4.70	4	1	52	24.4	2	125	80	1	1	3	1	1	0	0	1	1	2	5	2	3	2		91	1		87	6	5.4	4.33	13	37.3	86.1	30	34.9	335	129	1	66	1	226	2	115	1	74	1	0.8	1	27	1
4.38	4	2	53	25.5	3	125	80	1	1	1	1	2	1	0	2	1	1	1	1	4	2	76	0	0	74	0	0	6.5	4.85	15.2	42.8	88.2	31.3	35.5	174	168	1	34	2	238	2	184	1	77	1	0.9	1	22	1
4.27	4	1	53	22	2	125	80	1	1	4	1	1	0	1	1	2	1	1	1	1	1		77		85	0	0	6.2	4.34	13.2	38.4	88.5	30.4	34.4	272	113	1	86	1	227	2	88	1	83	1	0.7	1	29	1
4.11	4	1	53	22.8	2	130	80	1	1	1	1	1	0	1	1	2	2	1	1	2	2		74	3	84	0	0	8.8	4.62	12.7	36.2	78.4	27.5	35.1	179	102	1	58	1	169	1	63	1	91	1	0.7	1	19	1
4.9	4	1	53	29.4	3	130	80	1	1	1	1	2	15	0	2	1	1	1	1	1	1	80	0	0	80	0	0	7.9	4.99	16	44.6	89.4	32.1	35.9	310	185	1	41	1	260	2	163	1	82	1	0.7	1	14	1
4.17	4	2	53	21.4	2	125	80	1	1	1	1	1	0	2	1	3	2	1	1	2	2		69	1		68	1									102	1	76	1	189	1	71	1	87	1	0.8	1	33	1
4.65	4	1	53	37.3	4	125	80	1	1	1	1	1	0	0	1	3	2	5	2	1	1		74	3	72	0	0	5.8	4.38	13.7	40.1	91.6	31.3	34.2	295	93	1	48	1	163	1	111	1	136	2	0.8	1	26	1
4.15	4	1	54	24.1	2	125	80	1	1	1	1	1	0	0	1	2	1	1	1	2	2	75	0	0	76	0	0	4.6	4.1	12.8	36.3	88.5	31.2	35.3	257	59	1	81	1	160	1	93	1	104	1	0.8	1	19	1
4.62	4	2	54	29.8	3	125	80	1	1	1	1	1	0	0	1	0	0	1	1	1	1	86	0	0	84	0	0	7.2	5	14.8	41.9	83.8	29.6	35.3	249	102	1	32	2	206	2	306	2	89	1	1.1	1	26	1
4.46	4	1	54	23.4	2	125	80	1	1	1	1	1	0	0	1	3	1	1	1	1	1		71	3		49	2	6.3	4.3	14.6	41.6	96.7	34	35.1	256	118	1	110	1	243	2	106	1	153	1	1	1	20	1
4.60	4	1	54	30	3	125	80	1	1	1	1	1	0	1	1	2	1	1	1	3	2		65	3		82		6.3	4.58	13.3	37.4	81.7	29	35.6	236	156	1	36	1	244	2	290	2	92	1	0.9	1	30	1
4.61	4	1	54	22.9	2	125	80	1	1	1	1	1	0	1	1	1	1	1	1	3	2		60	2		74	1	5.5	4.19	12.8	36.3	86.6	30.5	35.3	269	116	1	80	1	215	2	75	1	69	1	0.8	1	29	1
4.41	4	2	54	23.2	2	115	80	1	1	1	1	2	12.5	0	2	2	1	5	2	9	2		84	4		75	2	5.8	4.18	14.4	40.4	96.7	34.4	35.6	272	96	1	49	1	177	1	170	1	102	1	1.1	1	23	1
4.21	4	2	55	24.7	2	125	80	1	1	1	1	1	0	0	1	1	2	1	1	2	2		60	1	75	0	0	5.1	6.96	20.1	58.8	84.5	28.9	34.2	83	137	1	48	1	206	2	138	1	61	1	1	1	18	1
4.24	4	1	55	23.9	2	125	80	1	1	1	1	1	0	0	1	3	1	1	1	9	2	77	0	0	76	0	0	5	3.88	12.4	35.5	91.5	32	34.9	201	100	1	80	1	201	2	63	1	75	1	0.8	1	27	1
4.49	4	1	55	32.6	4	125	80	2	2	1	1	1	0	2	1	1	1	5	2	11	2		94	2		71	1	3.8	4.78	14.8	42.2	88.3	31	35.1	199	87	1	40	1	148	1	107	1	75	1	0.8	1	21	1
4.13	4	1	55	33.5	4	120	90	1	1	1	1	1	0	2	1	0	0	1	1	1	1	82	0	0		70	3	9.2	4.08	12.4	36.4	89.2	30.4	34.1	290	76	1	39	1	134	1	115	1	200	2	0.7	1	23	1
4.47	4	1	55	28.9	3	125	80	1	1	1	1	1	0	0	1	1	1	1	1	2	2		65	7		83	1	8.9	4.97	11.3	36.7	73.8	22.7	30.8	494
4.57	4	2	55	21.5	2	125	80	1	1	1	1	1	0	0	1	2	1	1	1	2	2	87	0	0		79	1									193	1	51	1	266	2	122	1	73	1	0.8	1	25	1
4.26	4	1	56	22	2	110	70	1	1	4	1	1	0	0	1	2	2	1	1	1	1		48		76	0	0	6.8	4.1	12.3	35.4	86.3	30	34.7	310	167	1	75	1	281	2	162	1	95	1	0.8	1	23	1
4.39	4	1	56	23.5	2	125	80	1	1	1	1	1	0	1	1	3	2	1	1	1	1		78	3	81	0	0	5.2	4.28	14	38.4	89.7	32.7	36.5	252	175	1	84	1	279	2	85	1	93	1	0.9	1	25	1
4.12	4	2	56	24.9	2	140	90	1	1	1	1	1	0	0	1	2	2	1	1	2	2	63	0	0			1	4.9	4.91	15.6	44.3	90.2	31.8	35.2	289	131	1	63	1	213	2	80	1	94	1	0.9	1	29	1
4.37	4	1	56	24.3	2	125	80	1	1	1	1	1	0	0	1	2	1	1	1	1	1		69	5	83	0	0									164	1	60	1	258	2	115	1	41	2	0.8	1	16	1
4.29	4	2	56	24.7	2	135	80	1	1	1	1	1	0	0	1	0	0	1	1	1	1		88	6		88	4	6.5	4.74	14.6	40.1	84.6	30.8	36.4	198	140	1	66	1	228	2	76	1	72	1	1	1	29	1
4.34	4	2	56	28.6	3	125	80	1	1	1	1	1	0	0	1	2	1	1	1	1	1	79	0	0	78	0	0	7.5	4.99	16.3	44.7	89.6	32.7	36.5	175	99	1	31	2	166	1	181	1	82	1	0.9	1	20	1
4.8	4	1	56	29.1	3	110	70	1	1	1	1	1	0	0	1	0	0	1	1	3	2		92	2		72	2	3.1	4.57	12.8	39.1	85.6	28	32.7	299	169	1	70	1	259	2	98	1	121	2	1	1	26	1
4.30	4	2	56	25.9	3	125	80	1	1	1	1	1	0	0	1	2	1	1	1	3	2		72	2		93	4									190	2	59	1	296	2	250	2	75	1	1	1	27	1
4.19	4	2	56	24.8	2	125	80	1	1	1	1	1	0	0	1	1	1	1	1	3	2		86	4	87	0	0	6.2	5.08	15.3	42.9	84.4	30.1	35.7	239	102	1	49	1	189	1	222	2	72	1	0.8	1	25	1
4.28	4	2	56	39.1	4	140	80	1	1	1	1	1	0	1	1	1	1	1	1	3	2	89	0	0	75	0	0	5.6	5.03	14	39.9	79.3	27.8	35.1	202	126	1	44	1	226	2	334	2	93	1	1.2	1	24	1
4.56	4	1	56	21.9	2	125	80	1	1	1	1	1	0	0	1	3	1	1	1	9	2		83	2		83	4	7.5	4.51	14.7	41.1	91.1	32.6	35.8	294	73	1	61	1	161	1	159	1	79	1	0.6	1	14	1
4.25	4	1	57	22.9	2	125	80	1	1	1	1	1	0	0	1	2	1	1	1	5	2	82	0	0	86	0	0	5.4	4.73	14.5	41.9	88.6	30.7	34.6	204	185	1	61	1	272	2	120	1	80	1	0.7	1	24	1
4.40	4	1	57	28	3	125	80	1	1	1	1	1	0	0	1	1	2	1	1	2	2		71	1		83	3	7	4.59	13	38.5	83.9	28.3	33.8	256	109	1	68	1	204	2	113	1	87	1	0.8	1	25	1
4.31	4	2	57	31	4	125	80	1	1	1	1	1	0	0	1	0	0	1	1	1	1		82	2		28	4	5.7	4.88	15.2	43.7	89.5	31.1	34.8	209	116	1	45	1	186	1	107	1	101	1	1.1	1	27	1
4.23	4	1	57	24.1	2	110	70	1	1	1	1	1	0	0	1	1	1	1	1	2	2		70			79	1	8.1	4.22	12.7	37.3	88.4	30.1	34	357	143	1	78	1	248	2	217	2	113	2	0.8	1	24	1
4.35	4	2	57	35.5	4	125	80	1	1	1	1	1	0	0	1	1	1	1	1	1	1	65			66			7.1	4.11	13.3	37.3	90.8	32.4	35.7	267	126	1	51	1	203	1	105	1	85	1	0.9	1	27	1
4.53	4	2	57	30.5	4	125	80	1	1	4	1	1	0	0	1	2	3	1	1	1	1		67	4		71										137	1	41	1	251	2	432	2	99	1	1.2	1	45	1
4.58	4	2	57	25.5	3	125	80	1	1	3	1	1	0	2	1	0	0	1	1	6	2		65			79										78	1	51	1	149	1	108	1	96	1	1	1	34	1
4.22	4	1	58	24.7	2	125	80	1	1	1	1	1	0	0	1	1	2	1	1	3	2		59	4	84	0	0	3.5	4.1	13.8	38.9	94.9	33.7	35.5	166	132	1	53	1	235	2	292	2	91	1	0.7	1	21	1
4.3	4	2	58	30.6	4	125	80	1	1	4	1	1	0	2	1	3	1	3	2	2	2		67	2	84	0	0	8	4.51	13.8	39.8	88.2	30.6	34.7	277	165	1	48	1	245	2	180	1	76	1	0.9	1	22	1
4.63	4	1	58	27.9	3	125	80	1	1	1	1	1	0	2	2	1	3	1	1	2	2	90	0	0		80	4	5.9	4.3	12.8	37.8	87.9	29.8	33.9	264	125	1	67	1	219	2	139	1	117	2	0.7	1	23	1
4.48	4	2	58	23.9	2	125	80	1	1	1	1	2	36	0	2	3	2	1	1	1	1		55	3		32	3
4.10	4	2	59	29.3	3	125	80	1	1	1	1	1	0	0	1	1	2	1	1	1	1		79	3	94	0	0	7.6	4.76	13.8	40.9	85.9	29	33.7	263	134	1	41	1	227	2	339	2	116	2	1.2	1	32	1
4.69	4	2	59	26.1	3	125	80	1	1	1	1	1	0	0	1	3	2	1	1	1	1					69	3	6.8	5.46	17.4	47.9	87.7	31.9	36.3	181	187	1	49	1	271	2	124	1	43	2	0.9	1	30	1
4.32	4	2	59	26.4	3	125	80	1	1	1	1	1	0	1	1	2	2	1	1	1	1		79			84		7.7	5.11	16.6	46.1	90.2	32.5	36	250	111	1	56	1	191	1	125	1	84	1	1	1	37	1
4.50	4	2	60	26.2	3	130	70	2	2	1	1	1	0	2	1	3	2	1	1	1	1		86	4		82	4	5.7	4.65	15.3	42.4	91.2	32.9	36.1	198	136	1	41	1	206	2	173	1	87	1	0.9	1	26	1
4.33	4	1	60	23	2	125	80	1	1	1	1	2	1	1	2	3	1	1	1	2	2		75	1	82	0	0	8.7	4.23	14	38.7	91.5	33.1	36.2	228	129	1	63	1	224	2	155	1	73	1	0.6	1	34	1
4.42	4	2	60	23.7	2	125	80	1	1	1	1	1	0	2	1	1	1	1	1	2	2		67	3		48	1	6.4	4.74	15.1	43.5	91.8	31.9	34.7	347	151	1	54	1	228	2	143	1	83	1	1	1	25	1
5.1	5	1	61	21.7	2	140	80	1	1	1	1	2	22.5	1	2	0	0	4	2	11	2		72	4		68	4	8.2	4.19	13.6	39.1	93.3	32.5	34.8	300	124	1	64	1	217	2	128	1	85	1	0.7	1	23	1
5.17	5	1	61	27.3	3	125	80	1	1	1	1	1	0	0	1	1	1	1	1	6	2		75	4		61	6	7.6	4.68	14.2	41.1	87.8	30.3	34.5	274	170	1	65	1	249	2	83	1	82	1	0.8	1	28	1
5.20	5	1	61	24.2	2	125	80	1	1	4	1	1	0	0	1	0	0	1	1	4	2		62	4		90	1									215	1	53	1	309	2	220	2	63	1	0.6	1	22	1
5.14	5	1	61	26.9	3	125	80	1	1	1	1	1	0	0	1	2	1	5	2	5	2		67	4		85	3	5.5	4.08	13.5	38.5	94.4	33.1	35.1	221	141	1	56	1	223	2	103	1	97	1	0.6	1	18	1
5.11	5	1	62	23.9	2	125	80	1	1	1	1	1	0	0	1	2	1	5	2	7	2		74			35	4	4	4.77	13.7	40.5	84.9	28.7	33.8	237	105	1	93	1	220	2	85	1	72	1	0.8	1	26	1
5.8	5	1	63	25	2	125	80	1	1	1	1	1	0	0	1	1	1	1	1	2	2	79	0	0		59	3	3.1	3.93	12.6	34.9	88.8	32.1	36.1	214	126	1	64	1	210	2	73	1	90	1	0.9	1	23	1
5.15	5	1	63	33.3	4	125	80	1	1	4	1	1	0	0	2	0	0	5	2	5	2	0	86	4		89	6	6.2	4.8	14.7	42.6	88.8	30.6	34.5	323	188	1	53	1	291	2	303	2	93	1	0.7	1	23	1
5.3	5	1	63	24.2	2	130	80	1	1	1	1	1	0	0	1	1	2	1	1	2	2	79	0	0		59	3	3.1	4.02	12.6	36.2	90	31.3	34.8	257
5.16	5	2	63	22.7	2	125	80	1	1	1	1	1	0	0	1	3	1	1	1	1	1		71	3		81		5.1	4.43	13.9	39.8	89.8	31.4	34.9	205	103	1	61	1	173	1	71	1	78	1	1.1	1	29	1
5.7	5	2	64	22.8	2	130	80	1	1	1	1	2	22.5	0	2	3	2	1	1	3	2		82	4		68	2	6.1	4.63	14.8	41.8	90.3	32	35.4	180	133	1	40	1	222	2	238	2	94	1	0.9	1	20	1
5.12	5	1	64	29.1	3	125	80	1	1	1	1	1	0	1	1	3	1	5	2	5	2		88	1		86	4	3.9	4.48	14.3	41	91.5	31.9	34.9	352	144	1	53	1	243	2	247	2	73	1	0.8	1	21	1
5.9	5	1	64	20.6	2	125	80	1	1	1	1	2	1	0	2	2	1	1	1	1	1		87	4		87	4	5	4.23	13.8	37.8	89.4	32.6	36.5	252	98	1	78	1	198	1	102	1	75	1	0.7	1	23	1
5.5	5	1	65	19.3	2	125	80	1	1	1	1	1	0	0	1	1	1	1	1	3	2		85	2		99	4	4.2	4.04	12.8	37.1	91.8	31.7	34.5	225	90	1	96	1	200	1	59	1	86	1	0.6	1	25	1
5.10	5	2	65	26.8	3	130	80	1	1	1	1	1	0	0	1	2	1	1	1	1	1		90	4		72	3	5.2	4.44	14.6	40.8	91.9	32.9	35.8	151	152	1	49	1	226	2	127	1	332	2	0.8	1	44	1
5.18	5	1	66	26.3	3	140	80	1	1	1	1	1	0	0	1	1	1	1	1	3	2		88	2		102	2	5	4.49	13.1	37.8	84.2	29.2	34.7	269	130	1	71	1	228	2	111	1	75	1	0.7	1	21	1
5.21	5	1	66	23.1	2	125	80	1	1	1	1	2	40	0	2	3	1	1	1	1	1		58	5		54	3	5.9	4.24	14.4	41.2	97.2	34	35	224	186	1	42	1	256	2	105	1	75	1	0.7	1	24	1
5.19	5	1	66	22.1	2	125	80	1	1	1	1	1	0	2	1	0	0	1	1	3	2		84	4		55	4	8.1	3.9	12.6	35.9	92.1	32.3	35.1	308
5.4	5	2	67	23.3	2	130	80	1	1	1	1	1	0	2	1	0	0	1	1	2	2		48	4		65	1	5	4.09	13.2	37.7	92.2	32.3	35	291	122	1	35	1	179	1	153	1	80	1	0.8	1	19	1
5.22	5	2	68	27.8	3	125	80	1	1	1	1	1	0	0	1	1	2	1	1	1	1		63	3	81	0	0	5.7	5.25	17	45.9	87.4	32.4	37	169	127	1	52	1	202	2	121	1	66	1	0.9	1	46	1
5.13	5	2	70	24.2	2	125	80	1	1	1	1	1	0	0	1	1	2	1	1	1	1					79	4	7.1	3.73	12	33.8	90.6	32.2	35.5	289	114	1	65	1	212	2	211	2	149	1	1.1	1	39	1
5.6	5	1	70	29.4	3	125	80	2	2	5	1	1	0	0	1	0	0	1	1	5	2		48	4		82	4	7.1	4.3	13.5	38	88.4	31.4	35.5	238	160	1	44	1	270	2	370	2	105	1	0.8	1	26	1
5.2	5	2	71	24.5	2	130	80	1	1	1	1	1	0	0	1	2	2	1	1	1	1		40	4		91	3	6.1	4.57	14.2	40.3	88.2	31.1	35.2	190	150	1	44	1	228	2	171	1	101	1	1.1	1	21	1
[truncated: 14 more columns]
